# Supplementary material for: Prediction of chaperonin GroE substrates using small structural patterns of proteins
Source: FEBS Open Bio. 2023 Mar 14;13(4):779–94. doi: 10.1002/2211-5463.13590 (PMC10068320; doi:10.1002/2211-5463.13590)
Supplement: Supplementary file 1 — Data S1. Alignments of positive samples and KDT1. [file FEB4-13-779-s005.txt]

Data S1: Alignments of positive samples and KDT1

# RN: Reside Number
# AA: Amino Acids
# SSE: Secondary Structure Elements
# KD: Kyte-Doolittle hydrophobicity
#
#
# RN  AA SSE   KD       Substrates (AA)                                                   Substrates (RN)
#                    	J  J  J  J  J  J  J  J  J  J  J  J  J  J  J  J  J  J  J  J        J   J   J   J   J   J   J   J   J   J   J   J   J   J   J   J   J   J   J   J
#                    	W  W  W  W  W  W  W  W  W  W  W  W  W  W  W  W  W  W  W  W        W   W   W   W   W   W   W   W   W   W   W   W   W   W   W   W   W   W   W   W
#                    	0  0  0  1  1  1  1  1  2  2  2  2  2  2  3  3  3  4  5  5        0   0   0   1   1   1   1   1   2   2   2   2   2   2   3   3   3   4   5   5
#                    	3  4  9  0  0  2  5  6  1  1  4  4  8  9  1  2  5  3  1  3        3   4   9   0   0   2   5   6   1   1   4   4   8   9   1   2   5   3   1   3
#                    	6  0  2  4  8  0  1  1  2  4  3  6  0  7  9  2  3  4  0  4        6   0   2   4   8   0   1   1   2   4   3   6   0   7   9   2   3   4   0   4
#                    	1  9  8  9  6  6  0  5  8  6  4  3  2  0  4  8  7  1  9  3        1   9   8   9   6   6   0   5   8   6   4   3   2   0   4   8   7   1   9   3
#	
  94   I  E   4.5    	V  V  I  T  V  I  I  I  V  L  A  C  I  I  L  I  Y  A  L  C      114  85 169  99 127  92 204  11  92 106 159 100  84  94  98  94 185  61   3 227
  95   S  E  -0.8    	M  A  A  A  I  I  K  H  D  N  R  L  A  S  I  D  V  A  Y  K      115  86 170 100 128  93 205  12  93 107 160 101  85  95  99  95 186  62   4 228
  96   T  E   0.7    	S  T  I  A  V  T  T  R  L  F  L  T  S  T  A  I  L  L  L  I      116  87 171 101 129  94 206  13  94 108 161 102  86  96 100  96 187  63   5 229
  97   K  E  -3.9    	D  K  N  K  H  D  Y  H  N  H  Q  V  K  K  H  N  W  G  D  N      117  88 172 102 130  95 207  14  95 109 162 103  87  97 101  97 188  64   6 230
  98   A  E   1.8    	T  V  I  L  T  V  .  L  C  P  P  T  V  A  V  M  G  L  T  V      118  89 173 103 131  96   .  15  96 110 163 104  88  98 102  98 189  65   7 231
  99   G  E  -0.4    	C  F  S  Y  R  H  .  D  G  G  N  P  S  G  G  G  G  H  S  A      119  90 174 104 132  97   .  16  97 111 164 105  89  99 103  99 190  66   8 232
 
 131   Y  E  -1.3    	G  Y  .  .  .  V  .  H  L  .  G  .  Y  Y  G  .  .  K  P  .      157 120   .   .   . 108   .  93 134   . 186   . 125 131 121   .   .  91  21   .
 132   V  E   4.2    	A  V  .  .  .  V  .  Y  P  .  D  .  L  V  F  .  .  V  L  .      158 121   .   .   . 109   .  94 135   . 187   . 126 132 122   .   .  92  22   .
 133   D  E  -3.5    	D  D  I  M  G  D  I  V  V  A  A  Q  D  D  D  V  L  V  A  A      159 122 214 134 152 110 224  95 136 142 188 130 127 133 123 136 229  93  23  19
 134   I  E   4.5    	F  I  A  P  V  V  V  E  S  V  V  I  L  I  A  T  L  A  G  V      160 123 215 135 153 111 225  96 137 143 189 131 128 134 124 137 230  94  24  20
 135   F  E   2.8    	I  L  V  L  L  I  I  L  V  I  I  L  Y  F  V  L  I  V  V  P      161 124 216 136 154 112 226  97 138 144 190 132 129 135 125 138 231  95  25  21
 136   Y  E  -1.3    	A  Q  K  L  H  Q  A  R  K  E  G  Y  Q  Y  S  K  E  G  T  A      162 125 217 137 155 113 227  98 139 145 191 133 130 136 126 139 232  96  26  22
 137   S  E  -0.8    	P  I  I  V  C  L  G  F  V  N  V  N  V  S  A  I  P  E  T  F      163 126 218 138 156 114 228  99 140 146 192 134 131 137 127 140 233  97  27  23
 138   H  E  -3.2    	S  H  L  H  F  P  G  S  R  T  N  V  H  H  V  R  K  I  N  N      164 127 222 139 157 115 229 100 141 147 193 135 132 138 128 149 234  98  28  24
 
 145   P  H  -1.6    	.  P  S  F  .  R  P  P  K  .  N  .  S  P  E  N  .  R  P  A        . 134 223 156   . 120 233 111 149   . 201   . 156 145 139 150   . 111  38 263
 146   M  H   1.9    	.  I  E  I  .  Q  E  V  K  .  L  .  L  M  H  C  .  Q  L  K        . 135 224 157   . 121 234 112 150   . 202   . 157 146 140 151   . 112  39 264
 147   E  H  -3.5    	D  E  E  E  .  T  R  A  F  .  S  .  L  E  C  E  .  Q  D  S      168 136 225 158   . 122 235 113 151   . 203   . 158 147 141 152   . 113  40 265
 148   E  H  -3.5    	G  E  E  S  .  D  E  G  E  .  R  .  D  E  D  E  .  W  V  A      169 137 226 159   . 123 236 114 152   . 204   . 159 148 142 153   . 114  41 266
 149   T  H   0.7    	Q  T  L  V  D  L  A  V  I  K  V  L  T  T  H  I  D  L  V  M      170 138 227 160 160 124 237 115 153 157 205 144 160 149 143 154 246 115  42 267
 150   A  H   1.8    	V  L  I  M  R  V  L  V  A  F  L  P  L  A  Y  A  A  L  L  R      171 139 228 161 161 125 238 116 154 158 206 145 161 150 144 155 247 116  43 268
 151   S  H  -0.8    	Q  E  Q  E  E  E  E  E  D  E  D  E  D  S  R  Q  A  D  P  D      172 140 229 162 162 126 239 117 155 159 207 146 162 151 145 156 248 117  44 269
 152   A  H   1.8    	A  A  V  P  T  A  M  A  A  H  T  T  A  A  A  L  T  E  Q  V      173 141 230 163 163 127 240 118 156 160 208 147 163 152 146 157 249 118  45 270
 153   L  H   3.8    	I  L  A  L  A  M  C  V  V  L  I  V  L  L  I  A  V  Q  L  V      174 142 231 164 164 128 241 119 157 161 209 148 164 153 147 158 250 119  46 271
 154   A  H   1.8    	R  N  D  R  G  A  W  I  Q  A  Y  G  A  A  I  E  Y  L  H  S      175 143 232 165 165 129 242 120 158 162 210 149 165 154 148 159 251 120  47 272
 155   H  H  -3.2    	Q  D  S  Q  K  K  Q  D  Q  A  G  R  E  H  D  D  G  K  E  K      176 144 233 166 166 130 243 121 159 163 211 150 166 155 149 160 252 121  48 273
 156   A  H   1.8    	A  V  L  R  L  T  A  G  A  I  V  L  Y  A  S  C  F  L  A  V      177 145 234 167 167 131 244 122 160 164 212 151 167 156 150 161 253 122  49 274
 157   V  H   4.2    	L  V  V  L  L  G  I  V  G  I  I  A  Q  V  A  G  L  A  M  I      178 146 235 168 168 132 245 123 161 165 213 152 168 157 151 162 254 123  50 275
 158   Q  H  -3.5    	D  K  R  T  D  .  D  R  .  D  D  K  R  Q  .  .  K  K  G  A      179 147 236 169 169   . 246 124   . 166 214 153 169 158   .   . 255 124  51 276
 159   S  H  -0.8    	A  A  H  A  L  .  Q  E  .  G  K  V  A  S  .  .  Q  R  G  D      180 148 237 170 170   . 247 125   . 167 215 154 170 159   .   . 256 125  52 277
 
 161   K  E  -3.9    	A  G  N  .  G  .  G  G  .  V  F  N  G  K  D  .  F  Y  Q  C      181 149 238   . 171   . 248 126   . 168 216 156 171 161 152   . 257 126  53 278
 162   A  E   1.8    	.  A  I  .  F  .  A  C  A  .  P  I  I  A  G  I  .  D  .  G        . 151 239   . 172   . 249 127 162   . 219 157 173 162 153 163   . 127   . 279
 163   L  E   3.8    	T  R  D  L  .  A  S  A  T  V  T  I  R  L  L  Q  I  L  G  C      186 152 240 171   . 133 250 134 163 174 220 158 174 163 154 164 263 128  54 280
 164   Y  E  -1.3    	A  Y  G  K  Y  V  G  K  E  G  Q  G  Y  Y  P  A  K  P  R  P      187 153 241 172 173 134 251 135 164 175 221 159 175 164 155 165 264 129  55  44
 165   V  E   4.2    	I  I  V  V  I  I  V  L  L  V  G  I  I  V  M  L  L  V  L  V      188 154 242 173 174 135 252 136 165 176 222 160 176 165 156 166 265 130  56  45
 166   G  E  -0.4    	M  G  I  V  S  N  D  I  V  C  C  K  G  G  V  T  N  I  F  I      189 155 243 174 175 136 253 137 166 177 223 161 177 166 157 167 266 131  57  46
 167   I  E   4.5    	S  A  A  F  F  V  M  G  V  I  V  E  V  I  V  I  I  L  A  I      190 156 244 175 176 137 254 138 167 178 224 162 178 167 158 168 267 132  58  47
 168   S  E  -0.8    	Y  S  T  E  S  K  G  I  H  D  L  A  S  S  Y  H  E  H  Q  A      191 157 245 176 177 138 255 139 168 179 225 163 179 168 159 169 268 133  59  48
 169   S  E  -0.8    	S  S  N  H  G  K  R  M  G  T  A  T  N  S  N  G  A  S  V  G      192 158 246 177 178 139 256 140 169 180 226 164 180 169 160 170 269 134  60  49
 
 190   L  E   3.8    	D  V  I  L  L  V  V  T  V  R  G  L  V  L  G  V  G  G  I  L      241 180 292 194 200 163  54 164 197 213 242 183 202 190 184 197 293 154  82  77
 191   I  E   4.5    	C  S  I  A  L  I  M  A  I  G  L  L  T  I  A  I  S  V  V  A      242 181 293 195 201 164  55 165 198 214 243 184 203 191 185 198 294 155  83  78
 192   H  E  -3.2    	L  M  G  A  V  L  L  L  A  M  I  S  I  H  L  A  V  V  V  I      243 182 294 196 202 165  56 166 199 215 244 185 204 192 186 199 295 156  84  79
 193   Q  E  -3.5    	M  Q  V  T  E  C  A  D  N  H  F  G  Q  Q  K  N  D  H  K  H      244 183 295 197 203 166  57 167 200 216 245 186 205 193 187 200 296 157  85  80
 194   P  E  -1.6    	V  D  G  I  T  D  F  L  G  L  Q  D  N  P  Q  G  A  G  V  L      245 184 296 198 204 167  58 168 201 217 246 187 206 194 188 201 297 158  86  81
 195   S  E  -0.8    	K  H  G  T  D  R  D  A  E  N  S  D  P  S  T  D  N  .  P  D      246 185 297 199 205 168  59 169 202 218 247 188 207 195 189 202 298   .  87  82
 196   Y  E  -1.3    	P  Y  I  P  S  G  H  .  I  D  I  A  Y  Y  S  I  R  .  V  .      247 186 298 200 206 169  60   . 203 219 248 189 208 196 190 203 299   .  88   .
