# Supplementary material for: Prediction of chaperonin GroE substrates using small structural patterns of proteins
Source: FEBS Open Bio. 2023 Mar 14;13(4):779–94. doi: 10.1002/2211-5463.13590 (PMC10068320; doi:10.1002/2211-5463.13590)
Supplement: Supplementary file 2 — Data S2. Alignments of positive samples and KDT2. [file FEB4-13-779-s004.txt]

Data S2: Alignments of positive samples and KDT2

# RN: Reside Number
# AA: Amino Acids
# SSE: Secondary Structure Elements
# KD: Kyte-Doolittle hydrophobicity
#
#
# RN  AA SSE   KD       Substrates (AA)                                          Substrates (RN)
#                    	J  J  J  J  J  J  J  J  J  J  J  J  J  J  J  J  J        J   J   J   J   J   J   J   J   J   J   J   J   J   J   J   J   J
#                    	W  W  W  W  W  W  W  W  W  W  W  W  W  W  W  W  W        W   W   W   W   W   W   W   W   W   W   W   W   W   W   W   W   W
#                    	0  0  0  1  1  1  1  1  2  2  2  3  3  4  4  5  5        0   0   0   1   1   1   1   1   2   2   2   3   3   4   4   5   5
#                    	3  7  9  0  1  1  2  8  1  4  5  2  5  1  2  3  7        3   7   9   0   1   1   2   8   1   4   5   2   5   1   2   3   7
#                    	6  5  2  9  7  7  0  7  2  6  2  2  8  1  6  4  7        6   5   2   9   7   7   0   7   2   6   2   2   8   1   6   4   7
#                    	1  9  8  3  8  9  6  2  8  3  5  8  0  5  5  3  5        1   9   8   3   8   9   6   2   8   3   5   8   0   5   5   3   5
#	
  95   T  H   0.0    	P  D  .  D  S  .  .  D  D  .  C  .  D  G  D  A  A       56 154   .  38 390   .   .  37 115   .  63   . 133 404 252 263 113
  96   P  H  -3.5    	E  V  .  P  G  .  .  P  P  .  Y  .  R  R  Q  K  P       57 155   .  39 391   .   .  38 116   .  64   . 134 405 253 264 114
  97   D  H   1.8    	K  T  .  A  Q  .  .  L  E  .  A  .  G  L  A  S  R       58 156   .  40 392   .   .  39 117   .  65   . 135 406 254 265 115
  98   E  H  -4.5    	H  H  .  Q  L  G  .  V  L  .  D  .  F  A  R  A  N       59 157   .  41 393  42   .  40 118   .  66   . 136 407 255 266 116
  99   L  H   4.2    	L  L  V  L  L  I  L  A  I  L  Y  R  M  G  V  M  L       60 158 120  42 394  43  74  41 119 144  67 230 137 408 256 267 117
 100   R  H  -0.8    	A  A  D  R  S  E  E  R  Y  P  Q  P  R  E  S  R  D       61 159 121  43 395  44  75  42 120 145  68 231 138 409 257 268 118
 101   T  H  -3.5    	R  R  N  E  D  R  E  D  Q  E  R  W  N  Q  Q  D  D       62 160 122  44 396  45  76  43 121 146  69 232 139 410 258 269 119
 102   I  H   2.8    	E  L  L  L  L  I  G  L  G  T  A  I  A  A  F  V  Y       63 161 123  45 397  46  77  44 122 147  70 233 140 411 259 270 120
 103   A  H   1.9    	I  L  V  V  L  W  M  I  A  V  V  F  L  T  M  V  Y       64 162 124  46 398  47  78  45 123 148  71 234 141 412 260 271 121
 104   R  H  -3.5    	E  A  E  R  S  S  K  K  K  G  D  R  E  E  E  S  Q       65 163 125  47 399  48  79  46 124 149  72 235 142 413 261 272 122
 105   D  H  -3.9    	R  S  N  Q  G  A  I  K  A  R  Q  E  R  R  K  K  Q       66 164 126  48 400  49  80  47 125 150  73 236 143 414 262 273 123
 106   Y  H   4.2    	I  .  V  I  .  I  F  F  M  L  I  I  A  A  V  V  I       67   . 127  49   .  50  81  48 126 151  74 237 144 415 263 274 124
 107   W  H  -3.2    	A  .  K  R  .  G  Q  N  R  A  L  Q  K  A  H  I  A       68   . 128  50   .  51  82  49 127 152  75 238 145 416 264 275 125
 108   N  H  -3.2    	N  Q  K  A  .  A  E  P  E  K  T  H  A  T  H  A  R       69 169 129  51   .  52  83  50 128 153  76 239 146 417 265 276 126
 
 112   R  E   4.2    	R  Q  L  L  M  D  I  D  V  I  F  L  S  A  V  P  V       73 170 136  57   1  54  92  51 136 158  10  12 150   6  14  21 132
 113   H  E   4.5    	S  M  G  V  R  G  I  V  S  G  I  I  T  D  I  A  I       74 171 137  58   2  55  93  52 137 159  11  13 151   7  15  22 133
 114   I  E   1.8    	V  V  I  V  V  F  T  L  V  I  T  A  L  L  A  F  L       75 172 138  59   3  56  94  53 138 160  12  14 152   8  16  23 134
 115   V  E   1.9    	M  V  N  A  V  A  D  T  K  K  G  A  V  A  M  N  Y       76 173 139  60   4  57  95  54 139 161  13  15 153   9  17  24 135
 116   A  E   2.5    	T  T  I  V  I  L  V  L  V  E  .  P  F  I  C  I  N       77 174 140  61   5  58  96  55 140 162   .  16 154  10  18  25 136
 117   L  E  -0.8    	F  A  G  D  L  L  H  D  R  A  N  I  T  V  H  .  F       78 185 141  62   6  59  97  56 141 163 114  20 155  11  19   . 137
 
 131   Y  H   1.8    	L  P  D  Q  V  .  E  D  K  G  V  T  I  A  A  H  P       97 186 154  63  11   .  98  63 149 165 115  21 232  16  31  26 138
 132   A  H  -3.5    	V  L  Y  .  G  N  .  G  K  N  N  D  S  G  Q  N  .       98 187 155   .  12  60   .  64 150 166 116  22 233  17  32  27   .
 133   S  H   3.8    	A  A  L  W  V  L  P  L  F  L  V  R  W  L  L  L  .       99 188 156 102  13  61  99  65 151 167 117  23 234  18  33  28   .
 134   D  H  -0.4    	R  E  I  L  A  E  S  D  E  T  L  P  K  R  G  E  .      100 189 157 103  14  62 100  66 152 168 118  24 235  19  34  29   .
 135   L  H   1.9    	M  I  C  M  S  E  Q  F  I  R  G  F  D  A  M  T  T      101 190 158 104  15  63 101  67 153 169 119  25 236  20  35  30 146
 136   V  H  -3.5    	S  Q  M  A  A  A  A  L  A  V  Y  R  L  A  N  M  P      102 191 159 105  16  64 102  68 154 170 120  26 237  21  36  31 147
 137   T  H  -0.9    	R  Q  E  S  W  I  Q  E  D  N  L  T  E  I  W  Q  E      103 192 160 106  17  65 103  69 155 171 121  27 238  22  37  32 148
 138   L  H   4.2    	I  V  K  E  Y  T  P  K  A  Q  L  L  W  A  V  V  T      104 193 161 107  18  66 104  70 156 172 122  28 239  23  38  33 149
 139   L  H   4.5    	C  T  I  M  L  L  V  L  V  I  G  C  I  A  I  V  V      105 194 162 108  19  67 105  71 157 173 123  29 240  24  39  34 150
 140   K  H  -3.5    	K  Q  Y  I  N  R  A  M  Q  K  A  Y  R  A  D  V  T      106 195 163 109  20  68 106  72 158 174 124  30 241  25  40  35 151
 141   E  H  -3.9    	Q  Q  A  A  Q  E  D  R  Q  E  K  E  D  Q  K  E  R      107 196 164 110  21  69 107  73 159 175 125  31 242  26  41  36 152
 142   V  H   1.8    	T  H  Y  M  A  R  V  L  A  L  A  M  F  A  A  T  L      108 197 165 111  22  70 108  74 160 176 126  32 243  27  42  37 153
 143   A  H  -0.9    	V  N  A  D  G  G  V  R  G  V  C  G  W  N  W  A  A      109 198 166 112  23  71 109  75 161 177 127  33 244  28  43  38 154
 
 145   F  E  -3.5    	M  G  G  I  H  G  D  M  A  F  F  A  G  A  D  V  V      112 199 167 113  24  74 110  77 162 181  84  34 246  31  44  45 161
 146   D  E   3.8    	I  W  Y  D  E  P  V  P  T  V  I  G  P  K  D  I  G      113 200 168 114  25  75 111  78 163 182  85  35 247  32  45  46 162
 147   I  E   1.9    	V  L  I  I  V  I  I  V  E  L  G  L  M  I  L  I  I      114 201 169 115  26  76 112  79 164 183  86  36 248  33  46  47 163
 148   S  E   1.8    	M  M  A  S  T  L  Q  V  .  L  N  T  V  A  .  A  K      115 202 170 116  27  77 113  80   . 184  87  37 249  34   .  48 164
 149   V  E   3.8    	S  V  I  F  V  M  L  M  .  S  A  V  I  L  .  G  D      116 203 171 117  28  78 114  81   . 185  88  38 250  35   .  49 165
