# Supplementary material for: Prediction of chaperonin GroE substrates using small structural patterns of proteins
Source: FEBS Open Bio. 2023 Mar 14;13(4):779–94. doi: 10.1002/2211-5463.13590 (PMC10068320; doi:10.1002/2211-5463.13590)
Supplement: Supplementary file 3 — Data S3. Alignments of positive samples and KDT3. [file FEB4-13-779-s006.txt]

Data S3: Alignments of positive samples and KDT3

# RN: Reside Number
# AA: Amino Acids
# SSE: Secondary Structure Elements
# KD: Kyte-Doolittle hydrophobicity
#
#
# RN  AA SSE   KD       Substrates (AA)            Substrates (RN)
#                    	J  J  J  J  J  J  J        J   J   J   J   J   J   J
#                    	W  W  W  W  W  W  W        W   W   W   W   W   W   W
#                    	0  0  0  2  2  3  3        0   0   0   2   2   3   3
#                    	6  7  8  4  5  4  7        6   7   8   4   5   4   7
#                    	6  4  9  6  2  2  8        6   4   9   6   2   2   8
#                    	1  9  0  3  5  8  5        1   9   0   3   5   8   5
#	
  11   S  E  -0.8    	K  R  V  I  G  V  S        4   4 167  74 136 158  11
  12   A  E   1.8    	N  V  V  A  S  L  A        5   5 168  75 137 159  12
  13   L  E   3.8    	V  I  V  G  M  L  L        6   6 169  76 138 160  13
  14   T  E   0.7    	I  A  A  T  I  A  T        7   7 170  77 139 161  14
  15   F  E   2.8    	C  L  A  G  F  D  F        8   8 171  78 140 162  15
  16   D  E  -3.5    	D  D  D  N  T  E  D        9   9 172  80 141 163  16
 
 165   F  H   2.8    	S  K  F  A  F  S  F      178 200  78  81 229 173 165
 166   S  H  -0.8    	P  G  A  T  T  E  S      179 201  79  82 230 174 166
 167   D  H  -3.5    	W  K  A  A  G  G  D      180 202  80  83 231 175 167
 168   M  H   1.9    	I  R  V  E  P  I  M      181 203  81  84 232 176 168
 169   Y  H  -1.3    	I  L  P  A  Y  L  Y      182 204  82  85 233 177 169
 170   F  H   2.8    	R  T  L  I  V  R  F      183 205  83  86 234 178 170
 171   L  H   3.8    	A  K  N  S  M  L  L      184 206  84  87 235 179 171
 172   A  H   1.8    	A  W  I  L  L  F  A      185 207  85  88 236 180 172
 173   A  H   1.8    	L  V  L  T  T  E  A      186 208  86  89 237 181 173
 174   E  H  -3.5    	N  E  G  Q  S  E  E      187 209  87  90 238 182 174
 175   K  H  -3.9    	K  A  .  R  R  F  K      188 210   .  91 239 183 175
 176   L  H   3.8    	M  Q  .  F  .  .  L      189 211   .  92   .   . 176
 177   N  H  -3.5    	Q  G  .  N  .  V  N      190 212   .  93   . 188 177
 
 182   E  E  -3.5    	E  N  A  G  D  T  E      195 217 142  99  82 189 182
 183   I  E   4.5    	T  V  Y  C  C  V  I      196 218 143 100  83 190 183
 184   L  E   3.8    	V  V  M  L  F  L  L      197 219 144 101  84 191 184
 185   H  E  -3.2    	I  A  H  T  I  M  H      198 220 145 102  85 192 185
 186   V  E   4.2    	V  F  Y  V  G  A  V      199 221 146 103  86 193 186
 187   G  E  -0.4    	G  G  C  T  N  T  G      200 222 147 104  87 194 187
 188   D  E  -3.5    	D  D  P  P  A  H  D      201 223 148 105  88 195 188
 
 193   D  H  -3.5    	D  N  A  Y  G  D  D      206 224 104 106  89 196 193
 194   V  H   4.2    	I  D  I  L  G  I  V      207 227 105 115  19 197 194
 195   G  H  -0.4    	L  I  K  Y  L  N  G      208 228 106 116  20 198 195
 196   G  H  -0.4    	A  S  E  Q  A  L  G      209 229 107 117  21 199 196
 197   A  H   1.8    	G  M  A  H  L  I  A      210 230 108 118  22 200 197
 198   I  H   4.5    	F  L  K  F  V  S  I      211 231 109 119  23 201 198
 199   R  H  -4.5    	Q  E  K  K  E  R  R      212 232 110 120  24 202 199
 200   S  H  -0.8    	A  A  Y  A  R  R  S      213 233 111 121  25 203 200
 
 202   M  E   1.9    	G  G  A  Q  F  M  G      214 235  92 130  26  30 201
 203   Q  E  -3.5    	E  T  D  I  F  A  Q      216 236  93 131  10  31 203
 204   A  E   1.8    	T  G  Y  L  I  F  A      217 237  94 132  11  32 204
 205   C  E   2.5    	I  V  V  Y  T  L  C      218 238  95 133  12  33 205
 206   W  E  -0.9    	L  A  D  N  G  T  W      219 239  96 134  13  34 206
 207   I  E   4.5    	V  M  A  V  .  G  I      220 240  97 135   .  35 207
 208   R  E  -4.5    	L  G  G  P  .  H  R      221 241  98 136   .  36 208
 
 225   H  E  -3.2    	S  N  V  I  E  M  H      238 252 116 160  58 207 225
 226   L  E   3.8    	W  I  F  K  G  L  L      239 253 117 161  59 208 226
 227   E  E  -3.5    	I  V  D  E  N  T  E      240 254 118 162  60 209 227
 228   I  E   4.5    	Y  I  A  A  V  L  I      241 255 119 163  61 210 228
 229   S  E  -0.8    	P  G  K  T  T  S  S      242 256 120 164  62 211 229
