# Supplementary material for: Prediction of chaperonin GroE substrates using small structural patterns of proteins
Source: FEBS Open Bio. 2023 Mar 14;13(4):779–94. doi: 10.1002/2211-5463.13590 (PMC10068320; doi:10.1002/2211-5463.13590)
Supplement: Supplementary file 4 — Data S4. Alignments of positive samples and KDT4. [file FEB4-13-779-s003.txt]

Data S4: Alignments of positive samples and KDT4

# RN: Reside Number
# AA: Amino Acids
# SSE: Secondary Structure Elements
# KD: Kyte-Doolittle hydrophobicity
#
#
# RN  AA SSE   KD       Substrates (AA)         Substrates (RN)
#                    	J  J  J  J  J  J        J   J   J   J   J   J
#                    	W  W  W  W  W  W        W   W   W   W   W   W
#                    	0  1  4  4  5  5        0   1   4   4   5   5
#                    	0  0  1  1  3  5        0   0   1   1   3   5
#                    	6  8  5  9  7  7        6   8   5   9   7   7
#                    	1  1  6  4  5  8        1   1   6   4   5   8
#	
 265   A  E   1.8    	.  V  .  S  V  A        .   5   .  33  72 265
 266   R  E  -4.5    	.  V  .  D  M  R        .   6   .  34  73 266
 267   V  E   4.2    	.  V  .  G  L  V        .   7   .  35  74 267
 268   R  E  -4.5    	.  T  G  A  F  R        .   8  26  36  75 268
 269   S  E  -0.8    	H  G  N  E  D  S      450   9  27  37  76 269
 270   M  E   4.2    	T  L  V  V  L  M      451  10  28  38  77 270
 271   A  E   1.8    	V  G  S  A  H  A      452  11  29  39  78 271
 272   V  E   4.2    	F  M  A  V  G  V      453  12  30  40  79 272
 273   V  E   4.2    	S  L  I  S  M  V      454  13  31  41  80 273
 274   G  E  -3.9    	H  S  D  K  D  G      455  14  32  42  81 274
 275   C  E   0.7    	A  P  R  T  E  C      456  15  33  43  82 275
 
 347   C  H  -3.5    	P  T  H  Q  E  C      436 164 177  87  55 347
 348   S  H  -0.8    	T  S  D  A  Q  S      437 165 178  88  56 348
 349   G  H   4.5    	A  G  A  I  L  G      438 166 179  89  57 349
 350   A  H   1.8    	S  V  V  A  L  A      439 167 180  90  58 350
 351   R  H  -4.5    	E  H  H  R  E  R      440 168 181  91  59 351
 352   I  H   0.7    	A  N  N  T  V  I      441 169 182  92  60 352
 353   S  H   4.2    	W  I  A  V  G  S      442 170 183  93  61 353
 354   T  H   0.7    	I  G  V  Q  D  T      443 171 184  94  62 354
 355   T  H   0.7    	L  H  V  A  F  T      444 172 185  95  63 355
 356   L  H   3.8    	A  A  M  A  L  L      445 173 186  96  64 356
 357   L  H   3.8    	G  A  E  L  K  L      446 174 187  97  65 357
 358   N  H  -3.5    	.  R  E  D  K  N        . 175 188  98  66 358
 359   L  H   3.8    	.  I  V  I  L  L        . 176 189  99  67 359
 360   M  H   1.9    	.  I  A  A  P  M        . 177 190 100  68 360
 361   E  H  -4.5    	.  A  K  R  K  E        . 178 191 101  69 361
 362   R  H  -1.3    	.  Y  M  Y  .  R        . 179 192 102   . 362
 363   K  H   0.7    	.  D  A  T  .  K        . 181 193 103   . 363
 364   D  H  -3.5    	D  A  W  S  N  D      401 182 194 104 108 364
 
 366   Q  E  -4.5    	R  D  H  R  R  Q      402 183 167  75 109 366
 367   F  E  -3.9    	Y  V  G  K  D  F      403 184 168  76 110 367
 368   G  E  -0.4    	R  M  P  G  I  G      404 185 169  77 111 368
 369   L  E  -0.8    	L  V  F  S  M  L      405 186 170  78 112 369
 370   A  E   1.8    	L  A  A  A  L  A      406 187 171  79 113 370
 371   T  E   0.7    	V  G  W  S  K  T      407 188 172  80 114 371
 372   M  E  -0.8    	N  G  G  S  V  M      408 189 173  81 115 372
 373   C  E   0.7    	C  A  K  T  A  C      409 190 174  82 116 373
 374   I  E  -0.8    	I  E  D  D  L  I      410 191 175  83 117 374
 375   G  E  -0.8    	D  G  .  S  A  G      411 232   .  62 118 375
 
 377   G  E  -0.4    	P  D  .  D  D  L      390 233   .  63  95 376
 378   Q  E  -3.5    	A  G  .  G  F  Q      391 234   .  64  96 378
 379   G  E  -0.4    	I  A  G  A  S  G      392 235  89  65  97 379
 380   I  E   3.8    	V  G  G  L  V  I      393 236  90  66  98 380
 381   A  E  -0.4    	A  M  I  G  F  A      394 237  91  67  99 381
 382   T  E   0.7    	S  L  V  I  Y  T      395 238  92  68 100 382
 383   V  E   4.2    	L  V  H  T  H  V      396 239  93  69 101 383
 384   F  E   4.2    	I  L  T  V  L  F      397 240  94  70 102 384
 385   E  E  -1.3    	D  E  H  Y  I  E      398 241  95  71 103 385
 386   R  E  -4.5    	L  E  S  H  S  R      399 242  96  72 104 386
