# Supplementary material for: Prediction of chaperonin GroE substrates using small structural patterns of proteins
Source: FEBS Open Bio. 2023 Mar 14;13(4):779–94. doi: 10.1002/2211-5463.13590 (PMC10068320; doi:10.1002/2211-5463.13590)
Supplement: Supplementary file 5 — Table S1. List of proteins and prediction results. Explanations of columns and symbols: Synonyms, –: no synonyms in UniProt; Sol and Sol (GroE), solubilities under GroE absent and present conditions, respectively; ΔSol, Sol (GroE)‐Sol; Class (Kerner), classes defined by Kerner et al. –: no class was defined; Class (Fujiwara, Niwa), classes defined by Fujiwara et al. and Niwa et al., 4: class 4 defined by Fujiwara et al., +: class 4 defined by Niwa et al., –: no class was defined; positive/negative/neutral, P: positive, N: negative, –: neutral; RW, prediction of the RW model; x: positive (at least one of KDTs 1–4 hit, see results and discussions), –: negative; KDT1 ~ KDT4; hit of each KDT; x: positive, –: negative; RWRR, prediction of the RWRR model; x: positive (at least one of KDTs 5–9 hit), –: negative; KDT5 ~ KDT9; hit of each KDT; x: positive, –: negative; Structure, structure used for the prediction, Nat: native structure, Hom: homology model; SCCS, SCOP concise classification strings. Table S2. Performance of predictors. Table S3. Results of the best‐hit method. Table S4. KDTs used in the RW predictor. * Template was defined by the common substructure of JW1 and JW2. Their SCCSs are denoted in the SCCS 1 and 2 columns. ** Red numbers: positions of α helices. Table S5. Alignment of KDTs in the RW predictor and structure of positive samples. Table S6. KDTs used in the RW + RR predictor. * Template was defined by the common substructure of JW1 and JW2. Their SCCSs are denoted in the SCCS 1 and 2 columns. ** Red numbers: positions of α helices. Table S7. List of primers. Table S8. Performance of new single KDT. This table presents only the KDTs identifying positives that the RW and the RW + RR predictors could not detect. We selected the KDTs with one or no false positive. newTP (RW): number of true positive that the RW predictor could not detect. newTP (RW, RWRR): number of true positives that the RW and the RW + RR predictors could not detect. JW: ID of newTP (R [file FEB4-13-779-s002.xlsx]

## Sheet: Table S1
Table S1: List of proteins and prediction results
JWID	UniProt AC	GeneName	Synonyms	length	Sol	Sol(GroE)	DSol	Class(Kerner)	Class(Fujiwara, Niwa)	Positive/Negative/Neutral	RW	KDT1	KDT2	KDT3	KDT4	RWRR	KDT5	KDT6	KDT7	KDT8	KDT9	Structure	Relative Contact Order	SCCS
JW0003	P00934	thrC	-	428	17.8	83.4	65.6	-	-	-	-	-	-	-	-	x	x	-	-	-	-	Nat	12.4	c.79.1
JW0019	P0A9G2	nhaR	antO	301	13.1	38.5	25.4	-	-	N	-	-	-	-	-	-	-	-	-	-	-	Hom	11.8	a.4.5;c.94.1
JW0035	P31551	caiD	yaaL	261	15.4	39.8	24.4	-	-	N	-	-	-	-	-	-	-	-	-	-	-	Hom	8.6	c.14.1
JW0048	P05637	apaH	-	280	27.1	68.6	41.5	-	-	-	-	-	-	-	-	-	-	-	-	-	-	Hom	15.6	d.159.1
JW0061	P08202	araA	-	500	7.8	52.9	45.1	3	4	P	x	-	-	-	x	-	-	-	-	-	-	Nat	7.7	b.43.2;c.85.1
JW0062	P08204	araB	-	566	29.9	74.1	44.2	-	-	-	-	-	-	-	-	-	-	-	-	-	-	Hom	10.6	c.55.1
JW0065	P31548	thiQ	yabJ	232	8.9	31	22.1	-	-	N	-	-	-	-	-	-	-	-	-	-	-	Hom	18.1	c.37.1
JW0075	P10151	leuO	-	314	8.1	8.6	0.5	-	-	N	-	-	-	-	-	-	-	-	-	-	-	Hom	12.2	a.4.5;c.94.1
JW0076	P00893	ilvI	-	574	3.2	31.1	27.9	-	-	N	-	-	-	-	-	-	-	-	-	-	-	Hom	9.4	c.31.1;c.36.1
JW0077	P00894	ilvH	brnP	163	15.1	8.6	-6.5	-	-	N	-	-	-	-	-	-	-	-	-	-	-	Nat	18.9	d.58.18
JW0094	P0A725	lpxC	asmB;envA	305	17.2	96.4	79.2	-	-	-	-	-	-	-	-	-	-	-	-	-	-	Nat	20.2	d.14.1
JW0103	P36645	hofB	hopB	461	17.4	85.5	68.1	-	-	-	-	-	-	-	-	-	-	-	-	-	-	Hom	6.6	c.37.1;d.52.10
JW0109	P0ACL9	pdhR	aceC;genA;yacB	254	4.4	21.1	16.7	-	-	N	-	-	-	-	-	-	-	-	-	-	-	Hom	8.5	a.4.5
JW0110	P0AFG8	aceE	-	887	15.5	41.3	25.8	1	-	-	-	-	-	-	-	-	-	-	-	-	-	Nat	7.1	c.36.1;c.48.1
JW0117	P09158	speE	-	288	28.3	98.9	70.6	-	-	-	-	-	-	-	-	-	-	-	-	-	-	Nat	10.8	c.66.1
JW0125	P36881	yadI	-	146	17.6	101.1	83.5	-	-	-	x	-	x	-	-	-	-	-	-	-	-	Hom	14.6	c.54.1
JW0175	P0A6Q6	fabZ	sefA;yaeA	151	27.9	36.8	8.9	-	-	N	-	-	-	-	-	-	-	-	-	-	-	Hom	18.7	d.38.1
JW0176	P0A722	lpxA	-	262	21.6	88.2	66.6	2	-	-	-	-	-	-	-	-	-	-	-	-	-	Nat	7.2	b.81.1
JW0180	P0ABD5	accA	-	319	28.8	109.1	80.3	2	-	-	-	-	-	-	-	x	x	-	-	-	-	Nat	9.9	c.14.1
JW0181	P52095	ldcC	ldc;ldcH	713	6.4	48.5	42.1	-	-	-	x	-	x	-	-	-	-	-	-	-	-	Hom	6	c.23.1;c.67.1;d.125.1
JW0190	P16659	proS	drpA	572	16.9	42.4	25.5	-	-	N	-	-	-	-	-	-	-	-	-	-	-	Hom	12.1	c.51.1;d.104.1;d.116.1
JW0195	P30750	metN	abc	343	23.1	26.6	3.5	-	-	N	-	-	-	-	-	-	-	-	-	-	-	Nat	11.6	c.37.1;d.58.18
JW0198	P30864	yafC	-	304	8.5	36.5	28	-	-	N	-	-	-	-	-	-	-	-	-	-	-	Hom	11.7	a.4.5;c.94.1
JW0221	Q8RNI8	dinB	dinP	351	25.6	44.9	19.3	-	-	N	-	-	-	-	-	-	-	-	-	-	-	Nat	9.4	d.240.1;e.8.1
JW0225	P75675	ykfJ	-	88	17	39.6	22.6	-	-	N	-	-	-	-	-	-	-	-	-	-	-	Hom	17.4	d.261.1
JW0229	P04335	frsA	yafA	414	13.1	45	31.9	-	-	-	-	-	-	-	-	-	-	-	-	-	-	Hom	8.2	c.69.1
JW0235	Q47684	yafW	-	105	14.4	18.4	4	-	-	N	-	-	-	-	-	-	-	-	-	-	-	Hom	22.6	d.110.8
JW0244	Q57083	perR	-	297	9.7	31.9	22.2	-	-	N	-	-	-	-	-	-	-	-	-	-	-	Hom	13.5	a.4.5
JW0259	P37008	yagB	-	116	6.1	53.1	47	-	-	-	-	-	-	-	-	-	-	-	-	-	-	Hom	20.2	d.110.8
JW0266	P06960	argF	-	334	8.7	49.8	41.1	-	-	-	x	-	-	x	-	-	-	-	-	-	-	Hom	12.2	c.78.1
JW0276	P75684	yagP	-	136	19	53	34	-	-	-	-	-	-	-	-	-	-	-	-	-	-	Hom	24	----
JW0277	P77183	paoD	yagQ	318	16.2	65.1	48.9	-	-	-	-	-	-	-	-	-	-	-	-	-	-	Hom	17.1	----
JW0303	P17444	betA	-	556	8.8	61.6	52.8	-	-	-	x	-	-	-	x	-	-	-	-	-	-	Hom	16.6	c.3.1;d.16.1
JW0305	P17446	betI	-	195	19.3	65.7	46.4	-	-	-	-	-	-	-	-	-	-	-	-	-	-	Hom	8.2	a.121.1;a.4.1
JW0307	P21514	pdeL	yahA	362	25.9	45.8	19.9	-	-	N	-	-	-	-	-	-	-	-	-	-	-	Hom	7.1	d.58.29
JW0322	P77743	prpR	yahP	528	14.9	28.3	13.4	-	-	N	-	-	-	-	-	-	-	-	-	-	-	Hom	5.2	c.37.1;c.92.3
JW0325	P77243	prpD	yahT	483	10.3	59.5	49.2	-	-	-	x	-	-	-	x	-	-	-	-	-	-	Nat	11.5	e.44.1
JW0326	P77495	prpE	yahU	628	13.9	71.9	58	-	-	-	x	-	-	x	-	x	-	-	x	-	-	Hom	8.4	e.23.1
JW0328	P25524	codA	-	427	11.3	104.8	93.5	-	-	-	-	-	-	-	-	-	-	-	-	-	-	Nat	13.1	b.92.1;c.1.9
JW0338	P77397	mhpA	-	554	7.5	48	40.5	-	-	-	-	-	-	-	-	-	-	-	-	-	-	Hom	11.1	c.3.1
JW0339	P0ABR9	mhpB	-	314	8.2	53.6	45.4	-	-	-	-	-	-	-	-	-	-	-	-	-	-	Hom	19.6	c.56.6
JW0340	P77044	mhpC	-	288	16.5	86.8	70.3	-	-	-	-	-	-	-	-	x	-	-	-	-	x	Nat	13.3	c.69.1
JW0343	P51020	mhpE	-	337	9.6	71.7	62.1	-	-	-	x	-	x	-	-	x	x	-	-	-	-	Hom	11.6	a.5.7;c.1.10
JW0346	P51025	frmB	yaiM	277	5.8	34.3	28.5	-	-	N	-	-	-	-	-	-	-	-	-	-	-	Hom	12	c.69.1
JW0358	Q47538	tauB	ssiB;yaiQ	255	10.4	51.3	40.9	-	-	-	-	-	-	-	-	x	-	-	x	-	-	Hom	17.6	c.37.1
JW0361	P0ACB2	hemB	ncf	324	6.9	81.8	74.9	3	4	P	x	x	x	-	-	x	x	x	-	-	-	Nat	12.3	c.1.10
JW0385	P23917	mak	yajF	302	9.2	26	16.8	-	-	N	-	-	-	-	-	-	-	-	-	-	-	Hom	14.4	c.55.1
JW0393	P21517	malZ	-	604	15	73.6	58.6	-	-	-	x	x	-	-	-	-	-	-	-	-	-	Hom	7.5	b.1.18;b.71.1;c.1.8
JW0396	P0A847	tgt	-	375	17.3	96.7	79.4	-	-	-	x	-	x	-	-	-	-	-	-	-	-	Hom	10.5	c.1.20
JW0409	P77735	yajO	-	324	4.6	34.7	30.1	3	4	P	x	x	-	-	-	x	x	-	-	-	-	Hom	11.4	c.1.7
JW0410	P77488	dxs	yajP	620	21.8	81.3	59.5	-	-	-	x	-	x	-	-	-	-	-	-	-	-	Nat	7	c.36.1;c.48.1
JW0437	P0ACJ5	decR	ybaO	152	16.9	44.7	27.8	-	-	N	-	-	-	-	-	-	-	-	-	-	-	Hom	13.6	a.4.5;d.58.4
JW0442	P0AGG2	tesB	-	286	23.6	69.5	45.9	-	-	-	-	-	-	-	-	-	-	-	-	-	-	Nat	14.1	d.38.1
JW0448	P77791	maa	ylaD	183	20.2	81	60.8	-	-	-	-	-	-	-	-	-	-	-	-	-	-	Nat	11.5	b.81.1
JW0464	P23871	hemH	popA;visA	320	15.6	69.5	53.9	-	-	-	-	-	-	-	-	x	x	-	-	x	-	Hom	12.8	c.92.1
JW0492	P0ACR0	allS	glxA1;ybbS	308	2.9	34.1	31.2	-	-	-	-	-	-	-	-	-	-	-	-	-	-	Hom	11	a.4.5;c.94.1
JW0494	P0ACN4	allR	glxA3;ybbU	271	19.9	52.9	33	-	-	-	-	-	-	-	-	x	-	-	x	-	-	Hom	8.1	a.4.5;d.110.2
JW0495	P0AEP7	gcl	-	593	4.6	23.8	19.2	-	-	N	x	-	x	x	-	-	-	-	-	-	-	Nat	9.5	c.31.1;c.36.1
JW0496	P30147	hyi	gip;ybbG	258	23.3	70.2	46.9	-	-	-	x	x	-	-	-	x	x	-	-	-	-	Hom	13	c.1.15
JW0504	P77425	allC	glxB7;ylbB	411	25.4	35.1	9.7	-	-	N	-	-	-	-	-	-	-	-	-	-	-	Nat	15.1	c.56.5;d.58.19
JW0505	P77555	allD	glxB8;ylbC	349	25.9	71.1	45.2	-	-	-	-	-	-	-	-	-	-	-	-	-	-	Nat	14.9	c.122.1
JW0510	P37306	arcC	ybcF	297	16.1	50	33.9	-	-	-	x	-	x	-	-	x	x	x	-	-	-	Hom	14.1	c.73.1
JW0526	P75717	exoD	ybcC	87	7	14.5	7.5	-	-	N	-	-	-	-	-	-	-	-	-	-	-	Hom	10.6	c.52.1
JW0551	P77460	ybcY	-	194	24.5	108	83.5	-	-	-	-	-	-	-	-	-	-	-	-	-	-	Hom	11.3	c.66.1
JW0555	P10805	envY	-	253	25.1	53.2	28.1	-	-	N	-	-	-	-	-	-	-	-	-	-	-	Hom	9	a.4.1
JW0570	P77213	ybdK	-	372	9	61.1	52.1	-	-	-	-	-	-	-	-	-	-	-	-	-	-	Nat	14.2	d.128.1
JW0576	P13039	fes	-	374	9.9	60.7	50.8	-	-	-	x	-	x	-	-	-	-	-	-	-	-	Hom	9.9	b.1.18;c.69.1
JW0580	P23878	fepC	-	271	17.7	97.4	79.7	-	-	-	-	-	-	-	-	-	-	-	-	-	-	Hom	15.6	c.37.1
JW0592	P45579	hcxA	ybdH	362	15.9	69.9	54	-	-	-	-	-	-	-	-	-	-	-	-	-	-	Hom	10.5	e.22.1
JW0593	P77806	ybdL	-	386	8.9	71.8	62.9	-	-	-	-	-	-	-	-	x	-	-	-	-	x	Nat	16.2	c.67.1
JW0596	P77746	ybdO	-	300	11.7	53.5	41.8	-	-	-	-	-	-	-	-	-	-	-	-	-	-	Hom	11.7	a.4.5;c.94.1
JW0601	P77316	ybdR	-	412	19.9	82.4	62.5	-	-	-	-	-	-	-	-	-	-	-	-	-	-	Hom	11.6	b.35.1;c.2.1
JW0608	P0A9I1	citE	ybdW	302	20.6	81	60.4	-	-	-	x	x	x	-	-	x	x	-	-	-	-	Hom	9.6	c.1.12
JW0621	P0DP64	ybeM	-	187	17.6	61	43.4	-	-	-	-	-	-	-	-	-	-	-	-	-	-	Hom	9.6	d.160.1
JW0624	P30979	ybeF	-	317	19.4	72.1	52.7	-	-	-	-	-	-	-	-	-	-	-	-	-	-	Hom	11.8	a.4.5;c.94.1
JW0631	P0A8I8	rlmH	ybeA	155	17.1	53	35.9	-	-	-	-	-	-	-	-	-	-	-	-	-	-	Nat	20.7	c.116.1
JW0659	P75728	ubiF	yleB	391	14.1	30.9	16.8	-	-	N	-	-	-	-	-	-	-	-	-	-	-	Hom	15.3	c.3.1
JW0661	P0AF24	nagD	-	250	7.4	101.8	94.4	-	+	P	x	-	-	x	-	x	-	x	-	-	-	Nat	13.4	c.108.1
JW0664	P0A759	nagB	glmD	266	28.2	97.3	69.1	-	-	-	-	-	-	-	-	-	-	-	-	-	-	Nat	16.7	c.124.1
JW0680	P24169	speF	-	732	22.3	62.8	40.5	-	-	-	-	-	-	-	-	x	-	-	x	-	-	Hom	6.3	c.23.1;c.67.1;d.125.1
JW0698	P00914	phrB	phr	472	2.5	65	62.5	-	-	-	-	-	-	-	-	-	-	-	-	-	-	Nat	10	a.99.1;c.28.1
JW0700	P0AFP6	ybgI	-	247	13	72.6	59.6	-	-	-	-	-	-	-	-	x	x	-	-	-	-	Nat	13.8	c.135.1
JW0701	P0AAV4	pxpB	ybgJ	218	18.8	121.2	102.4	-	-	-	-	-	-	-	-	x	-	-	-	x	-	Hom	13.9	b.62.1;d.74.5
JW0702	P75745	pxpC	ybgK	310	6.6	44	37.4	-	-	-	-	-	-	-	-	-	-	-	-	-	-	Hom	16.8	----
JW0703	P75746	pxpA	ybgL	244	11.2	51.8	40.6	-	-	-	-	-	-	-	-	-	-	-	-	-	-	Nat	14.6	c.6.2
JW0710	P0ABH7	gltA	gluT;icdB	427	22.1	84.6	62.5	2	-	-	-	-	-	-	-	-	-	-	-	-	-	Nat	9.5	a.103.1
JW0713	P0AC41	sdhA	-	588	10.2	70.2	60	3	4	P	-	-	-	-	-	x	-	-	-	x	-	Nat	15.1	a.7.3;c.3.1;d.168.1
JW0715	P0AFG3	sucA	-	933	6.6	23.8	17.2	2	-	-	-	-	-	-	-	-	-	-	-	-	-	Nat	6.7	c.36.1
JW0721	P54746	mngB	ybgG	877	4.4	9.6	5.2	-	-	N	-	-	-	-	-	-	-	-	-	-	-	Hom	9.8	a.8.3;b.30.5;c.6.2
JW0742	P09147	galE	galD	338	10.4	92.7	82.3	-	-	-	-	-	-	-	-	x	x	-	-	-	-	Nat	13	c.2.1
JW0749	P21829	ybhA	-	272	6	62.5	56.5	-	+	P	x	-	-	x	-	x	-	-	x	-	-	Hom	14.4	c.108.1
JW0757	P12995	bioA	-	429	21.7	66.9	45.2	-	-	-	x	-	x	-	-	x	-	-	-	-	x	Nat	13.8	c.67.1
JW0759	P12998	bioF	-	384	3.2	75.6	72.4	3	4	P	x	-	x	-	-	x	-	-	-	-	x	Nat	14	c.67.1
JW0760	P12999	bioC	-	251	6.3	34.1	27.8	-	-	N	-	-	-	-	-	x	-	-	x	-	-	Hom	18.1	c.66.1
JW0761	P13000	bioD1	-	225	27.1	66.8	39.7	-	-	-	x	-	x	-	-	x	-	-	x	-	-	Nat	18	c.37.1
JW0762	P0A8F8	uvrB	-	673	21.7	32.6	10.9	-	-	N	x	-	x	-	-	-	-	-	-	-	-	Hom	12.9	c.37.1
JW0763	P75767	ybhK	-	302	29.8	91.5	61.7	-	-	-	-	-	-	-	-	x	x	x	x	-	-	Hom	11.9	c.143.1
JW0764	P30745	moaA	bisA;chlA;chlA1;narA	329	5.2	77.6	72.4	2	-	-	x	x	-	-	-	-	-	-	-	-	-	Hom	10.9	c.1.28
JW0773	P0AAW1	ybhP	-	253	13.6	41	27.4	-	-	N	-	-	-	-	-	-	-	-	-	-	-	Hom	14.6	d.151.1
JW0785	P30177	ybiB	-	320	8.4	73.3	64.9	2	-	-	-	-	-	-	-	-	-	-	-	-	-	Hom	12.4	a.46.2;c.27.1
JW0786	P30178	hcxB	ybiC	361	11.2	44	32.8	-	-	-	-	-	-	-	-	-	-	-	-	-	-	Nat	14.5	c.122.1
JW0805	P75791	ybiU	-	421	27.5	72.4	44.9	-	-	-	-	-	-	-	-	x	-	x	-	-	-	Nat	17.9	b.82.2
JW0822	P0ACA7	gstB	yliJ	208	15.6	28	12.4	-	-	N	-	-	-	-	-	-	-	-	-	-	-	Hom	11.3	a.45.1;c.47.1
JW0836	P0C0U4	rimK	-	300	12	61.4	49.4	-	-	-	-	-	-	-	-	-	-	-	-	-	-	Nat	12	c.30.1;d.142.1
JW0843	P75817	rlmC	rumB;ybjF	375	15.5	42.1	26.6	-	-	N	x	-	-	x	x	-	-	-	-	-	-	Hom	10.6	c.66.1
JW0848	P0AAF6	artP	-	242	26.6	95.1	68.5	-	-	-	-	-	-	-	-	-	-	-	-	-	-	Hom	16.9	c.37.1
JW0854	P75823	ltaE	ybjU	333	10.1	62	51.9	3	4	P	-	-	-	-	-	x	-	-	-	-	x	Hom	16.1	c.67.1
JW0855	P07003	poxB	-	572	20.4	42.2	21.8	-	-	N	-	-	-	-	-	-	-	-	-	-	-	Nat	8.6	c.31.1;c.36.1
JW0868	P0A8P1	aat	ycaA	234	8.3	84.3	76	-	-	-	-	-	-	-	-	-	-	-	-	-	-	Nat	16.6	d.108.1
JW0876	P0A8L1	serS	-	430	28.4	67.3	38.9	-	-	-	-	-	-	-	-	-	-	-	-	-	-	Hom	12.8	a.2.7;d.104.1
JW0878	P18776	dmsB	-	205	27.7	48.9	21.2	-	-	N	-	-	-	-	-	-	-	-	-	-	-	Hom	24.1	d.58.1
JW0883	P75836	ycaN	-	302	14.9	24.4	9.5	-	-	N	-	-	-	-	-	-	-	-	-	-	-	Hom	12.6	a.4.5
JW0890	P23721	serC	pdxC;pdxF	362	16.8	59.5	42.7	2	4	P	x	-	-	x	-	-	-	-	-	-	-	Nat	14.9	c.67.1
JW0895	P0A6Y1	ihfB	himD;hip	94	23.2	11	-12.2	-	-	N	-	-	-	-	-	-	-	-	-	-	-	Nat	12.2	a.55.1
JW0902	P0AB03	ycbJ	-	297	23.2	57.7	34.5	-	-	-	-	-	-	-	-	-	-	-	-	-	-	Hom	11.8	d.144.1
JW0928	P0A7E1	pyrD	-	336	12.9	69.8	56.9	-	4	P	x	x	x	-	-	x	x	-	-	-	-	Hom	11.9	c.1.4
JW0931	P75864	rlmL	rlmK;rlmKL;ycbY	702	22.1	52	29.9	3	-	-	-	-	-	-	-	-	-	-	-	-	-	Nat	5.2	c.66.1
JW0993	P75894	rutE	ycdI	196	9.6	47.1	37.5	-	-	-	-	-	-	-	-	-	-	-	-	-	-	Hom	22.4	d.90.1
JW0994	P75895	rutD	ycdJ	266	17.2	77.3	60.1	-	-	-	-	-	-	-	-	-	-	-	-	-	-	Nat	12.9	c.69.1
JW0997	P75898	rutA	ycdM	382	26.3	45.6	19.3	-	-	N	-	-	-	-	-	x	x	-	-	-	-	Hom	10.7	c.1.16
JW1023	P52106	csgD	-	216	20.1	91.2	71.1	-	-	-	-	-	-	-	-	-	-	-	-	-	-	Hom	8.8	a.4.6;c.23.1
JW1049	P05020	pyrC	-	348	3.9	85.5	81.6	2	4	P	x	x	-	-	-	x	x	-	-	-	-	Nat	12.3	c.1.9
JW1081	P0AAI5	fabF	fabJ	413	8.3	46.5	38.2	3	4	P	x	-	-	-	x	x	-	-	-	x	-	Nat	17.2	c.95.1
JW1082	P28305	pabC	-	269	11.4	79.8	68.4	-	-	-	x	-	-	-	x	-	-	-	-	-	-	Nat	12.3	e.17.1
JW1086	P0AFQ7	ycfH	-	265	0	0	0	3	4	P	x	x	-	-	-	x	-	x	-	-	-	Nat	13.9	c.1.9
JW1092	P75948	thiK	ycfN	274	9.1	76.2	67.1	3	-	-	-	-	-	-	-	-	-	-	-	-	-	Hom	10.3	d.144.1
JW1093	P75949	nagZ	ycfO	341	11.5	92.6	81.1	3	4	P	x	-	x	-	-	x	-	x	-	-	-	Hom	12.4	c.1.8
JW1105	P75959	nagK	ycfX	303	20.1	91.4	71.3	-	-	-	-	-	-	-	-	-	-	-	-	-	-	Hom	14.3	c.55.1
JW1123	P75967	ymfD	-	221	12.9	64	51.1	-	-	-	-	-	-	-	-	-	-	-	-	-	-	Hom	8.7	c.66.1
JW1144	P03014	pinE	pin	184	16.8	30.1	13.3	-	-	N	-	-	-	-	-	-	-	-	-	-	-	Hom	7.4	a.4.1;c.53.1
JW1150	P75990	bluF	blrp;ycgF	403	20.4	56.4	36	-	-	-	x	-	x	-	-	x	x	x	-	-	-	Hom	11.2	c.1.33;d.58.29
JW1169	P76004	ycgM	-	219	23.9	71.2	47.3	-	-	-	-	-	-	-	-	-	-	-	-	-	-	Nat	25.9	d.177.1
JW1178	P0A6J5	dadA	dadR	432	12.2	93.5	81.3	3	4	P	x	-	x	-	-	-	-	-	-	-	-	Hom	20.2	c.3.1
JW1179	P29012	dadX	alnB;dadB	356	2.7	36.1	33.4	3	4	P	x	-	x	-	-	x	-	-	x	-	-	Hom	13.4	b.49.2;c.1.6
JW1181	P76008	ldcA	ycgQ	304	5.4	58.2	52.8	-	-	-	-	-	-	-	-	x	-	-	x	-	-	Hom	13.2	c.23.16;c.8.10
JW1193	P76017	ycgV	-	955	17.4	10.7	-6.7	-	-	N	-	-	-	-	-	-	-	-	-	-	-	Hom	3.3	b.80.1
JW1198	P0A717	prs	prsA	315	9.5	74	64.5	2	-	-	-	-	-	-	-	-	-	-	-	-	-	Hom	9.8	c.61.1
JW1201	P0A6X1	hemA	-	418	23.4	52	28.6	-	-	N	-	-	-	-	-	x	x	-	x	x	-	Hom	7.3	c.2.1;d.58.39
JW1206	P0A715	kdsA	-	284	29.8	80.4	50.6	2	4	P	x	x	x	-	-	x	x	-	x	-	-	Nat	13	c.1.10
JW1215	P09152	narG	bisD;narC	1247	29.6	27.7	-1.9	-	-	N	-	-	-	-	-	-	-	-	-	-	-	Nat	12.3	b.52.2;c.81.1
JW1216	P11349	narH	-	512	13.2	46.4	33.2	-	-	-	-	-	-	-	-	-	-	-	-	-	-	Nat	12.7	d.58.1
JW1238	P76027	oppD	-	337	18.5	83	64.5	-	-	-	-	-	-	-	-	-	-	-	-	-	-	Hom	12.2	c.37.1
JW1239	P77737	oppF	-	334	17.9	65.1	47.2	-	-	-	-	-	-	-	-	-	-	-	-	-	-	Hom	12.3	c.37.1
JW1254	P00909	trpC	trpF	452	18.9	78.8	59.9	-	-	-	x	-	x	-	-	x	x	-	-	x	-	Nat	7.3	c.1.2
JW1255	P00904	trpGD	trpD	531	22.7	87.5	64.8	-	-	-	-	-	-	-	-	-	-	-	-	-	-	Hom	7.4	a.46.2;c.23.16;c.27.1
JW1267	P0A9F3	cysB	-	324	8.4	49.8	41.4	2	-	-	-	-	-	-	-	-	-	-	-	-	-	Hom	10.5	a.4.5;c.94.1
JW1283	P0AAH8	sapF	-	268	8.3	36.2	27.9	-	-	N	-	-	-	-	-	-	-	-	-	-	-	Hom	15.7	c.37.1
JW1284	P0AAH4	sapD	trkE	330	22.1	47.6	25.5	-	-	N	-	-	-	-	-	-	-	-	-	-	-	Hom	12.6	c.37.1
JW1293	P23883	puuC	aldH	495	14.5	60.9	46.4	-	-	-	-	-	-	-	-	-	-	-	-	-	-	Hom	12.1	c.82.1
JW1302	P76041	ycjM	ggaP	559	6	48.3	42.3	-	-	-	-	-	-	-	-	x	x	-	-	-	-	Hom	8.1	b.71.1;c.1.8
JW1306	P76043	ycjQ	-	350	9	62.4	53.4	-	-	-	x	-	x	-	-	x	-	-	x	-	-	Hom	11.3	b.35.1;c.2.1
JW1311	P77481	ycjV	ymjB	360	10.9	70.2	59.3	-	-	-	-	-	-	-	-	-	-	-	-	-	-	Hom	11.3	b.40.6;c.37.1
JW1318	P51981	ycjG	ycjH	321	19.5	83	63.5	-	-	-	x	x	-	-	-	x	x	-	-	-	-	Nat	13	c.1.11;d.54.1
JW1329	P0AFH0	ogt	-	171	10.6	44.6	34	-	-	-	-	-	-	-	-	-	-	-	-	-	-	Hom	12	a.4.2;c.55.7
JW1333	P77744	abgR	-	302	3.1	20.4	17.3	-	-	N	-	-	-	-	-	-	-	-	-	-	-	Hom	12.5	a.4.5;c.94.1
JW1372	P52647	ydbK	-	1174	17.1	9.9	-7.2	-	-	N	-	-	-	-	-	-	-	-	-	-	-	Hom	4.1	c.36.1;c.48.1;c.64.1
JW1380	P80668	feaB	maoB;padA;ydbG	499	10.9	56.4	45.5	-	-	-	-	-	-	-	-	-	-	-	-	-	-	Hom	12.3	c.82.1
JW1382	P77455	paaZ	maoC;ydbN	681	8.3	22.3	14	-	-	N	-	-	-	-	-	-	-	-	-	-	-	Hom	11.4	c.82.1;d.38.1
JW1387	P76081	paaE	ydbR	356	21.4	71.5	50.1	-	-	-	-	-	-	-	-	-	-	-	-	-	-	Hom	10.3	b.43.4;c.25.1;d.15.4
JW1390	P76083	paaH	ydbU	475	7.3	24.4	17.1	-	-	N	-	-	-	-	-	-	-	-	-	-	-	Nat	7.2	a.100.1;c.2.1
JW1392	P0C7L2	paaJ	paaE;ydbW	401	18.1	85.1	67	-	-	-	x	-	-	-	x	x	-	-	-	x	-	Hom	19.6	c.95.1
JW1411	P34209	ydcF	-	266	24	100.9	76.9	-	-	-	x	-	x	-	-	x	-	-	-	-	x	Nat	17.3	----
JW1419	P76097	ydcJ	-	447	16.2	70	53.8	-	-	-	-	-	-	-	-	-	-	-	-	-	-	Hom	10.4	----
JW1424	P76100	ydcK	-	326	18.6	23.8	5.2	-	-	N	-	-	-	-	-	-	-	-	-	-	-	Hom	6	b.81.1
JW1436	P77795	ydcT	-	337	26.2	116.3	90.1	-	-	-	-	-	-	-	-	-	-	-	-	-	-	Hom	10.8	b.40.6;c.37.1
JW1439	P77674	patD	prr;ydcW	474	20.2	44	23.8	-	-	N	x	-	x	-	-	-	-	-	-	-	-	Nat	13.2	c.82.1
JW1449	P76117	yncG	-	205	15.6	47.2	31.6	-	-	-	-	-	-	-	-	-	-	-	-	-	-	Hom	11.2	a.45.1;c.47.1
JW1462	P19318	narY	-	514	14.2	36.4	22.2	-	-	N	-	-	-	-	-	-	-	-	-	-	-	Hom	12.5	d.58.1
JW1478	P77622	ddpF	yddO	308	18.3	70.5	52.2	-	-	-	-	-	-	-	-	-	-	-	-	-	-	Hom	13.1	c.37.1
JW1479	P77268	ddpD	yddP	328	23.2	61.6	38.4	-	-	-	-	-	-	-	-	-	-	-	-	-	-	Hom	12.5	c.37.1
JW1488	P69910	gadB	-	466	14.8	46.7	31.9	-	-	-	-	-	-	-	-	x	-	-	-	-	x	Nat	12.3	c.67.1
JW1492	P76134	ydeM	-	385	7.2	37	29.8	-	-	N	-	-	-	-	-	-	-	-	-	-	-	Hom	9.3	c.1.28
JW1504	P77432	lsrK	ydeV	530	6	49.3	43.3	-	-	-	-	-	-	-	-	x	x	-	-	-	-	Hom	8.9	c.55.1
JW1505	P76141	lsrR	ydeW	317	19.5	70.8	51.3	-	-	-	-	-	-	-	-	x	x	-	-	-	-	Nat	11.4	c.124.1
JW1510	P76143	lsrF	yneB	291	33.5	0	-33.5	3	4	P	x	x	-	-	-	x	x	x	-	x	-	Nat	10.6	c.1.10
JW1519	P77309	yneJ	-	293	4.5	80.5	76	-	-	-	-	-	-	-	-	-	-	-	-	-	-	Hom	10.8	a.4.5;c.94.1
JW1532	P39831	ydfG	-	248	14.5	85.3	70.8	-	-	-	-	-	-	-	-	x	x	-	-	-	-	Nat	12.3	c.2.1
JW1535	P77260	ydfI	-	486	13.1	45.3	32.2	-	-	-	x	x	-	-	-	-	-	-	-	-	-	Hom	8.7	a.100.1;c.2.1
JW1538	P77170	pinQ	ydfL	196	21.9	66.9	45	-	-	-	-	-	-	-	-	-	-	-	-	-	-	Hom	8.6	a.4.1;c.53.1
JW1550	P0A976	cspF	-	70	21	16.2	-4.8	-	-	N	-	-	-	-	-	-	-	-	-	-	-	Hom	29.7	b.40.4
JW1573	P38104	rspA	-	404	4	47.3	43.3	3	4	P	-	-	-	-	-	x	x	-	-	-	-	Nat	15.3	c.1.11;d.54.1
JW1586	P50456	mlc	-	406	18.3	61	42.7	-	-	-	-	-	-	-	-	-	-	-	-	-	-	Nat	10.9	a.4.5;c.55.1
JW1598	P0AFS3	folM	ydgB	240	20.4	116.6	96.2	-	-	-	-	-	-	-	-	-	-	-	-	-	-	Hom	11.5	c.2.1
JW1602	P16525	tus	tau	309	4.7	66	61.3	-	+	P	-	-	-	-	-	-	-	-	-	-	-	Nat	15.9	e.2.1
JW1612	P18811	malI	-	342	10.9	37.8	26.9	-	-	N	-	-	-	-	-	x	x	-	-	x	-	Hom	9.6	a.35.1;c.93.1
JW1614	P23256	malY	-	390	17.8	105.5	87.7	-	-	-	x	-	x	-	-	x	x	-	-	-	-	Nat	14.4	c.67.1
JW1615	P22333	add	-	333	15.1	88.5	73.4	3	4	P	x	x	-	-	-	-	-	-	-	-	-	Hom	14.5	c.1.9
JW1639	P76187	ydhF	-	298	11.2	48.2	37	2	-	-	x	x	-	-	-	-	-	-	-	-	-	Nat	10.9	c.1.7
JW1651	P0ACR2	ydhB	-	310	7.3	27.5	20.2	-	-	N	-	-	-	-	-	-	-	-	-	-	-	Hom	11.8	a.4.5;c.94.1
JW1670	P77444	sufS	csdB;ynhB	406	11.2	67.8	56.6	3	4	P	-	-	-	-	-	x	-	-	-	-	x	Nat	14.2	c.67.1
JW1688	P77378	ydiR	-	312	9.4	32	22.6	-	-	N	-	-	-	-	-	-	-	-	-	-	-	Hom	10.2	c.26.2;c.31.1
JW1694	P00887	aroH	-	348	12	66.5	54.5	-	-	-	x	x	-	-	-	x	x	-	-	-	-	Hom	11.5	c.1.10
JW1697	P76204	ydiV	cdgR	237	17.2	83.5	66.3	-	-	-	-	-	-	-	-	x	-	x	-	-	-	Nat	13.8	----
JW1699	P06611	btuD	-	249	9.3	69	59.7	-	-	-	-	-	-	-	-	-	-	-	-	-	-	Nat	19	c.37.1
JW1709	P0A8M3	thrS	-	642	22.9	87.8	64.9	2	-	-	-	-	-	-	-	-	-	-	-	-	-	Nat	5.7	c.51.1;d.104.1;d.67.1
JW1722	P37794	chbG	ydjC	249	11.4	75.2	63.8	-	-	-	x	-	x	-	-	x	-	-	-	x	-	Hom	18	c.6.2
JW1723	P17411	chbF	celF;ydjD	450	24	95.7	71.7	-	-	-	x	-	x	-	-	x	x	-	-	-	-	Hom	10.8	c.2.1;d.162.1
JW1731	P76214	ves	ydjR	191	15.7	55.4	39.7	-	-	-	-	-	-	-	-	-	-	-	-	-	-	Hom	19.2	b.82.1
JW1734	P76216	astB	ydjT	447	10.6	21.2	10.6	-	-	N	-	-	-	-	-	-	-	-	-	-	-	Nat	15	d.126.1
JW1736	P0AE37	astA	ydjV	344	12.1	65.1	53	-	-	-	-	-	-	-	-	-	-	-	-	-	-	Hom	13.2	d.108.1
JW1737	P77581	astC	argM;cstC;ydjW	406	29	63.1	34.1	2	-	-	-	-	-	-	-	x	-	-	-	-	x	Nat	14.5	c.67.1
JW1738	P09030	xthA	xth	268	24.1	91	66.9	-	-	-	-	-	-	-	-	-	-	-	-	-	-	Nat	13.8	d.151.1
JW1750	P00370	gdhA	-	447	22.2	40.1	17.9	-	4	P	-	-	-	-	-	x	x	-	-	x	-	Nat	9.2	c.2.1;c.58.1
JW1762	P77704	ydjI	-	278	21.2	71.3	50.1	-	-	-	x	x	-	-	-	x	x	-	-	x	-	Hom	14.7	c.1.10
JW1770	P76234	yeaE	-	284	13	91.2	78.2	-	-	-	x	x	-	-	-	-	-	-	-	-	-	Hom	10.6	c.1.7
JW1788	P76250	dmlR	yeaT	307	7	40.4	33.4	2	-	-	-	-	-	-	-	-	-	-	-	-	-	Hom	11.7	a.4.5
JW1789	P76251	dmlA	yeaU	361	11	49	38	-	-	-	-	-	-	-	-	-	-	-	-	-	-	Hom	15.4	c.77.1
JW1793	P09155	rnd	-	375	18.5	68.2	49.7	-	-	-	-	-	-	-	-	-	-	-	-	-	-	Nat	7.3	a.60.8;c.55.3
JW1802	P43337	nudL	yeaB	192	15.8	50.5	34.7	-	-	-	-	-	-	-	-	-	-	-	-	-	-	Hom	20.9	d.113.1
JW1827	P55798	pphA	prpA;yebX	218	7.4	60.2	52.8	-	-	-	-	-	-	-	-	-	-	-	-	-	-	Hom	18.4	d.159.1
JW1832	P76280	yobB	-	218	11.2	69	57.8	-	-	-	-	-	-	-	-	x	-	-	-	x	-	Hom	15.8	d.160.1
JW1834	P24555	ptrB	tlp	686	1.8	18.2	16.4	-	-	N	-	-	-	-	-	-	-	-	-	-	-	Hom	9.3	b.69.7;c.69.1
JW1842	P46118	hexR	yebK	289	27.2	109.8	82.6	-	-	-	-	-	-	-	-	x	x	-	-	-	-	Hom	14.7	a.4.1;c.80.1
JW1847	P0A9X1	znuC	yebM	251	15.6	80.1	64.5	-	-	-	-	-	-	-	-	-	-	-	-	-	-	Hom	15.2	c.37.1
JW1852	P0A814	ruvC	-	173	18.5	25.8	7.3	-	-	N	-	-	-	-	-	-	-	-	-	-	-	Nat	19.4	c.55.3
JW1857	P37348	yecE	-	272	12.1	76.2	64.1	-	+	P	-	-	-	-	-	-	-	-	-	-	-	Hom	12.5	c.1.32
JW1863	P67826	cutC	cutCM	248	20.1	91.7	71.6	-	-	-	x	-	x	-	-	x	x	-	x	-	-	Hom	12.7	c.1.30
JW1865	P11875	argS	-	577	24.2	18.5	-5.7	-	-	N	-	-	-	-	-	-	-	-	-	-	-	Hom	8.1	a.27.1;c.26.1;d.67.2
JW1872	P07330	cheB	-	349	8.9	81.2	72.3	-	+	P	x	-	x	-	-	x	-	-	-	-	x	Hom	15.2	c.23.1;c.40.1
JW1873	P07364	cheR	cheX	286	11.4	76	64.6	-	-	-	-	-	-	-	-	-	-	-	-	-	-	Hom	9.3	a.58.1;c.66.1
JW1880	P0ABY7	flhC	flaI	192	2.9	24.2	21.3	-	-	N	-	-	-	-	-	-	-	-	-	-	-	Nat	10.2	e.64.1
JW1916	P76318	yedK	yedG	222	20.2	125.2	105	-	-	-	-	-	-	-	-	-	-	-	-	-	-	Nat	16.6	d.303.1
JW1917	P76319	yedL	-	159	18.5	51.2	32.7	-	-	-	-	-	-	-	-	-	-	-	-	-	-	Hom	13.3	d.108.1
JW1925	P52612	fliI	fla;AIII;flaC	457	12.8	69.2	56.4	-	-	-	-	-	-	-	-	-	-	-	-	-	-	Hom	10.5	a.69.1;c.37.1
JW1966	Q47083	cbl	-	316	20.6	38.6	18	-	-	N	-	-	-	-	-	-	-	-	-	-	-	Hom	10.2	a.4.5;c.94.1
JW1993	P04995	sbcB	cpeA;xonA	475	10.8	75.4	64.6	-	-	-	-	-	-	-	-	-	-	-	-	-	-	Nat	8.1	c.55.3
JW2005	P60595	hisH	-	196	11.1	97.3	86.2	-	-	-	-	-	-	-	-	-	-	-	-	-	-	Hom	14.5	c.23.16
JW2010	P76373	ugd	pmrE;udg;yefA	388	7.8	55	47.2	-	-	-	-	-	-	-	-	-	-	-	-	-	-	Hom	7.7	a.100.1;c.2.1;c.26.3
JW2019	P37749	wbbI	yefG	330	14.6	68.7	54.1	-	-	-	x	-	x	-	-	-	-	-	-	-	-	Hom	10.6	c.87.1
JW2021	P37747	glf	yefE	367	6	46.9	40.9	-	-	-	-	-	-	-	-	-	-	-	-	-	-	Nat	17.5	c.4.1;d.16.1
JW2023	P37745	rfbC	rmlC	185	0	0	0	3	4	P	-	-	-	-	-	-	-	-	-	-	-	Hom	23.9	b.82.1
JW2026	P37759	rfbB	rmlB	361	23.4	80.3	56.9	-	-	-	-	-	-	-	-	-	-	-	-	-	-	Hom	10.8	c.2.1
JW2029	P71243	wcaL	yefL	406	21.8	91.5	69.7	-	-	-	-	-	-	-	-	-	-	-	-	-	-	Hom	7.6	c.87.1
JW2035	P32057	wcaI	yefD	407	9.7	56.1	46.4	-	-	-	-	-	-	-	-	-	-	-	-	-	-	Hom	8.1	c.87.1
JW2038	P0AC88	gmd	yefA;yefN	373	4.2	41.6	37.4	-	-	-	-	-	-	-	-	-	-	-	-	-	-	Nat	11.6	c.2.1
JW2039	P0ACD2	wcaF	-	182	19.1	43.3	24.2	-	-	N	-	-	-	-	-	-	-	-	-	-	-	Hom	11.4	b.81.1
JW2042	P71237	wcaC	-	405	9.2	62.3	53.1	-	-	-	-	-	-	-	-	-	-	-	-	-	-	Hom	12.1	c.87.1
JW2046	P0AAB2	wzb	-	147	25.3	69.6	44.3	-	-	-	-	-	-	-	-	x	-	-	x	-	-	Nat	17.6	c.44.1
JW2053	P04395	alkA	aidA	282	20.4	82.1	61.7	-	-	-	-	-	-	-	-	-	-	-	-	-	-	Nat	10	a.96.1;d.129.1
JW2054	P36928	yegD	-	450	8.2	81.7	73.5	2	-	-	-	-	-	-	-	-	-	-	-	-	-	Hom	12.7	c.55.1
JW2081	P69828	gatA	-	104	13.7	63	49.3	-	-	-	-	-	-	-	-	-	-	-	-	-	-	Hom	17.8	d.112.1
JW2082	P0C8J8	gatZ	-	420	6.6	17.9	11.3	3	-	-	x	x	-	-	-	x	-	-	-	x	-	Nat	9.4	c.1.10
JW2088	P0ACM5	yegW	-	248	25.2	20.8	-4.4	-	-	N	-	-	-	-	-	-	-	-	-	-	-	Hom	8.9	a.4.5;d.190.1
JW2090	P76422	thiD	thiJ	266	14.2	55.2	41	-	-	-	-	-	-	-	-	-	-	-	-	-	-	Hom	13.3	c.72.1
JW2128	P33371	dusC	yohI	315	10.5	126.2	115.7	3	4	P	x	x	x	-	-	x	x	x	-	-	-	Hom	9.2	c.1.4
JW2133	P76440	preT	yeiT	412	23.3	35.6	12.3	-	-	N	-	-	-	-	-	-	-	-	-	-	-	Hom	11.4	a.1.2;c.3.1;c.4.1
JW2144	P0ACR4	yeiE	-	293	15.1	44.5	29.4	-	-	N	-	-	-	-	-	-	-	-	-	-	-	Hom	10.6	a.4.5;c.94.1
JW2146	P0A6C1	nfo	-	285	13.8	0	-13.8	3	4	P	x	x	-	-	-	x	x	-	-	-	-	Nat	12.3	c.1.15
JW2147	P33020	yeiI	-	362	9.5	64.2	54.7	-	-	-	-	-	-	-	-	x	x	-	-	-	-	Hom	10.8	a.4.6;c.72.1
JW2150	P0A9E9	yeiL	nsr	219	24.3	66.1	41.8	-	-	-	-	-	-	-	-	-	-	-	-	-	-	Hom	11.3	a.4.5;b.82.3
JW2153	P30235	psuK	pscK;yeiC	313	22.4	92	69.6	-	-	-	-	-	-	-	-	x	-	-	x	-	x	Hom	12	c.72.1
JW2172	P33919	radD	yejH;yejI;yejJ	586	26.4	80.5	54.1	-	-	-	-	-	-	-	-	-	-	-	-	-	-	Hom	6.5	c.37.1
JW2200	P05050	alkB	aidD	216	18.5	91.3	72.8	-	-	-	-	-	-	-	-	-	-	-	-	-	-	Nat	21.3	b.82.2
JW2216	P76459	atoA	-	216	25.8	107	81.2	-	-	-	-	-	-	-	-	-	-	-	-	-	-	Hom	13.2	c.124.1
JW2218	P76461	atoB	-	394	8.5	73.2	64.7	-	-	-	x	-	-	-	x	x	-	-	-	x	-	Hom	19.5	c.95.1
JW2239	P76469	rhmA	yfaU	267	6.9	67.4	60.5	-	-	-	x	x	-	-	-	x	x	-	-	-	-	Nat	12	c.1.12
JW2241	P77215	rhmD	yfaW	401	6.2	68.8	62.6	-	-	-	-	-	-	-	-	x	-	-	-	x	-	Nat	13.9	c.1.11;d.54.1
JW2249	P77398	arnA	pmrI;yfbG	660	3.5	65.4	61.9	-	-	-	x	x	-	-	-	-	-	-	-	-	-	Nat	5.5	b.46.1;c.2.1;c.65.1
JW2250	P76472	arnD	pmrJ;yfbH	296	10.6	66.7	56.1	-	-	-	x	-	x	-	-	-	-	-	-	-	-	Hom	15.7	c.6.2
JW2263	P0A8V0	rbn	elaC;rnz	305	29.2	71	41.8	-	-	-	x	x	-	-	-	-	-	-	-	-	-	Nat	12.4	d.157.1
JW2279	P31979	nuoF	-	445	11.9	60.8	48.9	2	-	-	-	-	-	-	-	-	-	-	-	-	-	Hom	11.5	a.29.12;c.142.1;d.15.13
JW2284	P36771	lrhA	genR	312	12.5	83.7	71.2	-	-	-	-	-	-	-	-	-	-	-	-	-	-	Hom	10	a.4.5;c.94.1
JW2287	P0A959	alaA	yfbQ	405	21.4	58.9	37.5	3	4	P	-	-	-	-	-	x	-	-	x	-	-	Hom	13.7	c.67.1
JW2296	P65556	yfcD	-	180	19.1	101	81.9	-	-	-	-	-	-	-	-	-	-	-	-	-	-	Nat	20.6	d.113.1
JW2301	P77775	yfcH	-	297	16.6	69.7	53.1	-	-	-	-	-	-	-	-	x	x	x	-	-	-	Hom	12.3	c.2.1
JW2308	P0AG03	ubiX	dedF	189	21.6	44.5	22.9	-	-	N	-	-	-	-	-	x	-	x	-	-	-	Hom	14	c.34.1
JW2309	P0AG16	purF	-	505	15.8	75.5	59.7	-	-	-	-	-	-	-	-	-	-	-	-	-	-	Nat	9.7	c.61.1;d.153.1
JW2317	P05459	pdxB	-	378	15.3	83.5	68.2	-	-	-	x	-	x	-	-	-	-	-	-	-	-	Hom	9.4	c.2.1;c.23.12
JW2320	P0A953	fabB	fabC	406	13.4	75.2	61.8	1	-	-	x	-	-	-	x	x	-	-	-	x	-	Nat	17.7	c.95.1
JW2338	P77399	fadJ	yfcX	714	15.9	35.3	19.4	-	-	N	-	-	-	-	-	-	-	-	-	-	-	Hom	4.9	a.100.1;c.14.1;c.2.1
JW2339	P76503	fadI	yfcY	436	9.1	86.9	77.8	-	-	-	x	-	-	-	x	x	-	-	-	x	-	Hom	18.8	c.95.1
JW2358	P76514	yfdR	-	178	8.4	68.7	60.3	-	+	P	-	-	-	-	-	-	-	-	-	-	-	Hom	15.1	a.211.1
JW2361	P46068	dsdC	-	311	7.5	52.7	45.2	-	-	-	-	-	-	-	-	-	-	-	-	-	-	Hom	12.7	a.4.5
JW2370	P0AFI0	oxc	yfdU	564	21.7	61.9	40.2	-	-	-	x	-	-	x	-	-	-	-	-	-	-	Nat	8.3	c.31.1;c.36.1
JW2398	P45563	xapA	pndA	277	5.7	89	83.3	-	-	-	x	x	-	-	-	-	-	-	-	-	-	Nat	18.3	c.56.2
JW2400	P0ACR7	yfeR	-	308	12.1	42.2	30.1	-	-	-	x	-	-	-	x	-	-	-	-	-	-	Hom	10.8	a.4.5;c.94.1
JW2411	P40191	pdxK	yfeI	283	10.8	86.8	76	-	-	-	-	-	-	-	-	x	-	-	-	-	x	Nat	11	c.72.1
JW2413	P78271	yfeS	-	244	29.9	66.2	36.3	-	-	-	-	-	-	-	-	-	-	-	-	-	-	Hom	8.1	d.297.1
JW2415	P16676	cysA	-	365	14.2	38.6	24.4	-	-	N	-	-	-	-	-	-	-	-	-	-	-	Hom	10.3	b.40.6;c.37.1
JW2420	P77245	murR	yfeT	285	25.4	67.2	41.8	-	-	-	-	-	-	-	-	x	x	-	-	-	-	Hom	15.1	a.4.1;c.80.1
JW2424	P76536	yfeX	-	299	20.4	74.6	54.2	-	-	-	-	-	-	-	-	-	-	-	-	-	-	Hom	19.9	d.58.4
JW2432	P76541	eutL	yffJ	219	20.1	85.4	65.3	-	-	-	-	-	-	-	-	-	-	-	-	-	-	Nat	13.3	d.58.56
JW2433	P19636	eutC	-	295	17	84.7	67.7	-	-	-	-	-	-	-	-	-	-	-	-	-	-	Nat	11.2	----
JW2434	P0AEJ6	eutB	-	453	13.3	58.1	44.8	3	4	P	x	x	-	-	-	x	-	x	-	-	-	Nat	12	----
JW2437	P76553	eutG	yffV	395	9.3	48	38.7	-	-	-	-	-	-	-	-	-	-	-	-	-	-	Hom	8.9	e.22.1
JW2448	P0A867	talA	-	316	18	77	59	-	-	-	-	-	-	-	-	x	x	-	x	-	-	Hom	13.5	c.1.10
JW2449	P33570	tktB	-	667	11.2	19.9	8.7	-	-	N	-	-	-	-	-	-	-	-	-	-	-	Hom	7.6	c.36.1;c.48.1
JW2452	P37127	aegA	yffG	659	21	41.8	20.8	-	-	N	-	-	-	-	-	-	-	-	-	-	-	Hom	7.3	c.3.1;c.4.1;d.58.1
JW2456	P0AED7	dapE	msgB	375	20.4	50.9	30.5	-	-	-	-	-	-	-	-	-	-	-	-	-	-	Hom	18.2	c.56.5;d.58.19
JW2459	P76562	tmcA	ypfI	671	6.5	50.4	43.9	-	-	-	-	-	-	-	-	-	-	-	-	-	-	Nat	6.3	----
JW2463	P0A6L2	dapA	-	292	0	0	0	3	4	P	x	x	x	x	-	x	x	-	-	-	-	Nat	12.3	c.1.10
JW2486	P0A7B1	ppk	-	688	7.8	60.2	52.4	-	-	-	x	-	x	-	-	-	-	-	-	-	-	Nat	7.1	a.7.15;d.136.1;d.322.1
JW2521	Q47141	hcaR	phdR;yfhT	296	11.5	44	32.5	-	-	-	-	-	-	-	-	-	-	-	-	-	-	Hom	11.9	a.4.5;c.94.1
JW2522	P0ABR5	hcaE	digA;hcaA;hcaA1;phdC1;yfhU	453	13.8	60.7	46.9	-	-	-	-	-	-	-	-	-	-	-	-	-	-	Hom	14.3	b.33.1;d.129.3
JW2523	Q47140	hcaF	digB;hcaA2;hcaB;phdC2;yfhV	172	6.3	20.8	14.5	-	-	N	-	-	-	-	-	-	-	-	-	-	-	Hom	16.2	d.17.4
JW2525	P0CI31	hcaB	phdD;yfhX	270	9.8	67.8	58	-	+	P	x	-	x	x	-	-	-	-	-	-	-	Hom	11.7	c.2.1
JW2543	P68398	tadA	yfhC	167	15.7	34	18.3	-	-	N	-	-	-	-	-	-	-	-	-	-	-	Nat	13.1	c.97.1
JW2558	P10902	nadB	nicB	540	20.3	81.6	61.3	-	-	-	-	-	-	-	-	x	-	-	-	x	-	Nat	14.7	a.7.3;c.3.1;d.168.1
JW2561	P33634	yfiE	-	293	12	28.8	16.8	-	-	N	-	-	-	-	-	-	-	-	-	-	-	Hom	11.5	a.4.5;c.94.1
JW2564	P12295	ung	-	229	14.3	67.1	52.8	-	-	-	-	-	-	-	-	-	-	-	-	-	-	Nat	13.8	c.18.1
JW2575	P33644	yfiH	-	243	11.3	83.7	72.4	-	-	-	-	-	-	-	-	-	-	-	-	-	-	Nat	20.3	d.194.1
JW2635	P37339	lhgD	lhgO;ygaF	422	15.2	90	74.8	2	-	-	-	-	-	-	-	-	-	-	-	-	-	Hom	17.6	c.3.1
JW2639	P37338	glaR	csiR;gabC;ygaE	220	6.7	34.4	27.7	-	-	N	-	-	-	-	-	-	-	-	-	-	-	Hom	9.1	a.4.5;a.78.1
JW2650	P39452	nrdE	-	714	7.6	19.1	11.5	-	-	N	-	-	-	-	-	x	-	x	x	-	-	Hom	8.1	a.98.1;c.7.1
JW2663	P0A6W9	gshA	gsh-I	518	26.5	68.2	41.7	-	-	-	-	-	-	-	-	-	-	-	-	-	-	Nat	14.9	d.128.1
JW2665	P77475	yqaB	-	188	13.4	68.8	55.4	3	4	P	-	-	-	-	-	x	-	-	-	-	x	Hom	15.6	c.108.1
JW2686	P24240	ascB	-	474	28.5	54.3	25.8	-	-	N	x	x	-	x	-	x	x	-	-	-	-	Hom	11.7	c.1.8
JW2691	P16431	hycE	hevE	569	7.1	121.3	114.2	-	-	-	-	-	-	-	-	-	-	-	-	-	-	Hom	9	d.307.1;e.18.1
JW2699	P24192	hypD	-	373	29.2	69.2	40	-	-	-	-	-	-	-	-	x	x	-	-	-	-	Hom	13.7	----
JW2700	P24193	hypE	-	336	24.4	104.9	80.5	-	-	-	-	-	-	-	-	x	-	-	-	x	-	Hom	16.1	d.139.1;d.79.4
JW2701	P19323	fhlA	-	692	9.8	19.9	10.1	-	-	N	-	-	-	-	-	-	-	-	-	-	-	Hom	4.2	c.37.1;d.110.2
JW2704	P55799	pphB	prpB;ygbH	218	21.7	102.5	80.8	-	-	-	-	-	-	-	-	-	-	-	-	-	-	Hom	18.8	d.159.1
JW2707	Q46889	otnK	ygbK	388	20.8	88.2	67.4	-	-	-	x	x	-	-	-	x	x	-	-	-	-	Hom	11.6	c.146.1
JW2709	Q46891	otnI	ygbM	258	14.9	85.6	70.7	-	-	-	x	x	-	-	-	x	x	-	-	-	-	Nat	11.9	c.1.15
JW2726	Q46897	casE	cas6e;ygcH	199	15.8	58.9	43.1	-	-	-	-	-	-	-	-	-	-	-	-	-	-	Nat	21	d.58.53
JW2730	Q46901	casA	cse1;ygcL	502	10	83.9	73.9	-	-	-	-	-	-	-	-	-	-	-	-	-	-	Hom	10.5	----
JW2732	P17854	cysH	-	244	11.9	89.2	77.3	-	+	P	-	-	-	-	-	x	x	-	-	-	-	Nat	14.1	c.26.2
JW2734	P38038	cysJ	-	599	24.2	27.4	3.2	-	-	N	-	-	-	-	-	-	-	-	-	-	-	Hom	8	b.43.4;c.23.5;c.25.1
JW2736	Q46904	ygcN	-	423	19.7	57.9	38.2	-	-	-	-	-	-	-	-	x	-	-	-	x	x	Hom	14.3	c.3.1;d.16.1
JW2758	P0AES2	gudD	ygcX	446	15	78.3	63.3	-	-	-	-	-	-	-	-	-	-	-	-	-	-	Nat	15.8	c.1.11;d.54.1
JW2759	Q46915	gudX	ygcY	446	18.6	85.3	66.7	-	-	-	x	x	-	-	-	-	-	-	-	-	-	Nat	15.9	c.1.11;d.54.1
JW2762	P0AA41	truC	yqcB	260	8.7	75	66.3	-	-	-	-	-	-	-	-	-	-	-	-	-	-	Hom	14.2	d.265.1
JW2766	P0ADR8	ppnN	ygdH	454	4.3	74.3	70	-	-	-	-	-	-	-	-	x	x	-	-	-	-	Hom	9.9	c.129.1
JW2774	P11553	fucK	-	482	9.2	57.2	48	-	-	-	-	-	-	-	-	-	-	-	-	-	-	Hom	10.7	c.55.1
JW2779	P0A9F6	gcvA	-	305	10.4	38.1	27.7	-	-	N	-	-	-	-	-	-	-	-	-	-	-	Hom	14.7	a.4.5
JW2781	Q46925	csdA	ygdJ	401	9.8	35.6	25.8	-	-	N	-	-	-	-	-	x	-	-	-	-	x	Hom	14	c.67.1
JW2787	P04993	recD	hopE	608	15.4	73	57.6	-	-	-	-	-	-	-	-	-	-	-	-	-	-	Nat	7.9	c.37.1
JW2790	P07648	recC	-	1122	5.7	43.3	37.6	-	-	-	-	-	-	-	-	-	-	-	-	-	-	Nat	6.8	c.37.1;c.52.1
JW2795	P0A884	thyA	-	264	6.1	49.5	43.4	-	-	-	-	-	-	-	-	-	-	-	-	-	-	Nat	18.2	d.117.1
JW2797	P37177	ptsP	ygdF;ygdO	748	9.4	54.7	45.3	-	-	-	-	-	-	-	-	-	-	-	-	-	-	Hom	5.9	a.60.10;c.1.12
JW2802	P0A9T4	tas	ygdS	346	10.7	69.2	58.5	2	+	P	x	x	-	-	-	x	x	-	-	-	-	Nat	10.6	c.1.7
JW2807	P03030	lysR	-	311	6.9	52.8	45.9	-	-	-	-	-	-	-	-	-	-	-	-	-	-	Hom	10.6	a.4.5;c.94.1
JW2808	P03813	ygeA	-	230	11.8	55.2	43.4	2	-	-	-	-	-	-	-	-	-	-	-	-	-	Hom	12.8	c.78.2
JW2835	Q46800	xdhB	ygeT	292	16.6	62.9	46.3	-	-	-	-	-	-	-	-	-	-	-	-	-	-	Hom	10	d.145.1;d.87.2
JW2841	Q46806	hyuA	ygeZ	461	24	50	26	-	-	N	-	-	-	-	-	-	-	-	-	-	-	Hom	15.2	b.92.1;c.1.9
JW2845	Q46810	mocA	ygfJ	192	19.6	88.5	68.9	-	-	-	-	-	-	-	-	-	-	-	-	-	-	Hom	15.7	c.68.1
JW2847	Q46812	ssnA	ygfL	442	6.2	39.1	32.9	-	-	-	-	-	-	-	-	-	-	-	-	-	-	Hom	13.8	b.92.1;c.1.9
JW2870	P52037	ygfF	yqfD	247	14.3	49	34.7	-	-	-	x	-	x	x	-	x	-	-	x	-	-	Hom	12.2	c.2.1
JW2871	P33195	gcvP	-	957	21.5	61.4	39.9	-	-	-	-	-	-	-	-	-	-	-	-	-	-	Hom	5.8	c.67.1
JW2875	P25534	ubiH	visB	392	15.4	48.1	32.7	-	-	-	-	-	-	-	-	-	-	-	-	-	-	Hom	14.5	c.3.1
JW2879	P0AC28	ygfA	-	182	9.5	44.2	34.7	-	-	-	-	-	-	-	-	-	-	-	-	-	-	Hom	15.7	c.124.1
JW2883	P0A8S1	argP	iciA	297	17	77	60	3	4	P	-	-	-	-	-	-	-	-	-	-	-	Hom	12.2	a.4.5
JW2884	P27253	scpA	sbm;yliK	714	17.4	45.6	28.2	-	-	N	-	-	-	-	-	-	-	-	-	-	-	Hom	7.9	c.1.19;c.23.6
JW2885	P27254	argK	ygfD	331	23.3	71.2	47.9	-	-	-	-	-	-	-	-	-	-	-	-	-	-	Nat	8.4	c.37.1
JW2887	P52043	scpC	ygfH	492	6.5	48.5	42	-	-	-	x	x	-	-	-	-	-	-	-	-	-	Hom	9.5	c.124.1
JW2895	P11664	yggC	-	237	23.9	69.9	46	-	-	-	x	-	x	-	-	-	-	-	-	-	-	Hom	15.3	c.37.1
JW2909	P0A817	metK	metX	384	47.8	0	-47.8	3	4	P	-	-	-	-	-	-	-	-	-	-	-	Nat	18.3	d.130.1
JW2913	P0AGL7	rsmE	yggJ	243	19	81.2	62.2	-	-	-	-	-	-	-	-	x	-	x	-	-	-	Nat	14.1	b.122.1;c.116.1
JW2917	P52052	yggR	-	326	19.3	68.1	48.8	-	-	-	x	-	x	-	-	-	-	-	-	-	-	Hom	8.5	c.37.1
JW2947	P0ACL5	glcC	yghN	254	20.3	81.3	61	3	-	-	-	-	-	-	-	-	-	-	-	-	-	Hom	8.9	a.4.5
JW2970	Q46851	gpr	mgrA;yghZ	346	12.8	93.5	80.7	2	+	P	x	x	-	-	-	x	x	-	-	-	-	Nat	10.9	c.1.7
JW2975	P06721	metC	-	395	27.6	83.7	56.1	-	-	-	-	-	-	-	-	x	-	-	-	x	x	Nat	11	c.67.1
JW2987	P0AFI2	parC	-	752	17.8	30.6	12.8	3	-	-	-	-	-	-	-	-	-	-	-	-	-	Nat	6.2	b.68.10;e.11.1
JW2999	P0A8Z7	yqiA	yzzI	193	17.2	71.3	54.1	-	-	-	x	-	x	-	-	-	-	-	-	-	-	Hom	15.4	c.69.1
JW3032	P45463	ttdR	ygiP	310	12.7	36.5	23.8	-	-	N	-	-	-	-	-	-	-	-	-	-	-	Hom	11.7	a.4.5
JW3036	P05852	tsaD	gcp;ygjD	337	14.6	71	56.4	-	-	-	-	-	-	-	-	x	-	-	-	x	-	Hom	16.8	c.55.1
JW3040	P0A9H1	mug	ygjF	168	23.4	83.8	60.4	2	-	-	-	-	-	-	-	x	x	-	-	-	-	Nat	19.4	c.18.1
JW3041	Q46871	yqjH	-	254	18.8	68	49.2	-	-	-	-	-	-	-	-	-	-	-	-	-	-	Hom	14.2	----
JW3048	P0AC73	ebgC	-	149	23.5	52.5	29	-	-	N	-	-	-	-	-	-	-	-	-	-	-	Hom	24.2	b.82.2
JW3052	P42593	fadH	ygjL	672	17.1	49.8	32.7	-	-	-	x	x	-	-	-	x	x	x	-	x	-	Nat	8.4	c.1.4;c.3.1;c.4.1
JW3063	P0A8G3	uxaC	ygjX;ygjY;ygjZ	470	8.4	65.5	57.1	3	4	P	-	-	-	-	-	-	-	-	-	-	-	Hom	11.7	c.1.9
JW3065	P0ACL2	exuR	-	258	22.9	23.8	0.9	-	-	N	-	-	-	-	-	-	-	-	-	-	-	Hom	7.8	a.4.5
JW3073	P42620	yqjG	-	328	24.1	88.2	64.1	-	-	-	-	-	-	-	-	-	-	-	-	-	-	Nat	10.6	a.45.1
JW3076	P67660	yhaJ	-	298	18.6	63	44.4	-	-	-	-	-	-	-	-	-	-	-	-	-	-	Hom	14.3	a.4.5;c.94.1
JW3106	P0AB74	kbaY	agaY;kba;yraC	286	14.5	86.9	72.4	-	-	-	-	-	-	-	-	-	-	-	-	-	-	Nat	14.6	c.1.10
JW3140	P0A6E4	argG	-	447	19.4	72.6	53.2	-	-	-	-	-	-	-	-	-	-	-	-	-	-	Nat	10.1	c.26.2;d.210.1
JW3144	P0AC13	folP	dhpS	282	24.3	104.6	80.3	-	-	-	x	x	-	-	-	x	x	-	x	-	-	Nat	11.4	c.1.21
JW3146	P0C0R7	rlmE	ftsJ;mrsF;rrmJ	209	16.3	43.5	27.2	-	-	N	-	-	-	-	-	-	-	-	-	-	-	Nat	13.7	c.66.1
JW3162	P63386	mlaF	yrbF	269	23.5	93.2	69.7	-	-	-	-	-	-	-	-	-	-	-	-	-	-	Hom	15.8	c.37.1
JW3168	P0A9V1	lptB	yhbG	241	19.1	97.6	78.5	-	-	-	-	-	-	-	-	x	x	-	x	-	-	Hom	17.9	c.37.1
JW3180	P09832	gltD	aspB	472	29.8	43.4	13.6	-	-	N	-	-	-	-	-	-	-	-	-	-	-	Hom	11.1	a.1.2;c.3.1;c.4.1
JW3194	P0A6L4	nanA	npl	297	15.6	88.6	73	3	4	P	x	x	-	-	-	x	x	-	-	-	-	Nat	11.8	c.1.10
JW3224	P24182	accC	fabG	449	29.8	102.6	72.8	2	-	-	-	-	-	-	-	x	x	-	x	-	-	Nat	11.2	b.84.2;c.30.1;d.142.1
JW3228	P0ABT5	dusB	yhdG	321	16.1	38.3	22.2	3	4	P	x	x	x	-	-	x	-	x	-	x	-	Hom	8.2	c.1.4
JW3239	P45769	yhdZ	-	252	11.4	81.1	69.7	-	-	-	-	-	-	-	-	-	-	-	-	-	-	Hom	16.1	c.37.1
JW3322	P18335	argD	dapC;dtu	406	29.1	79.8	50.7	-	-	-	-	-	-	-	-	x	-	-	x	-	x	Hom	14.2	c.67.1
JW3324	P20605	fic	-	200	9.4	32.2	22.8	-	-	N	-	-	-	-	-	-	-	-	-	-	-	Hom	9.9	a.265.1
JW3339	P45545	yhfS	-	361	14.6	53.1	38.5	-	-	-	-	-	-	-	-	x	-	-	-	-	x	Hom	10.3	c.67.1
JW3352	P07639	aroB	-	362	22.5	88.1	65.6	-	-	-	-	-	-	-	-	-	-	-	-	-	-	Hom	8.4	e.22.1
JW3384	P46850	rtcB	yhgL	408	22.2	125.7	103.5	-	-	-	-	-	-	-	-	-	-	-	-	-	-	Hom	16.4	d.261.1
JW3391	P0AC86	glgP	glgY	815	10.9	13.3	2.4	-	-	N	-	-	-	-	-	-	-	-	-	-	-	Hom	7.7	c.87.1
JW3392	P0A6U8	glgA	-	477	10.7	62.5	51.8	-	-	-	-	-	-	-	-	x	-	-	x	-	-	Nat	8.2	c.87.1
JW3393	P0A6V1	glgC	-	431	10.8	55	44.2	-	-	-	-	-	-	-	-	x	x	-	-	-	-	Hom	9.5	b.81.1;c.68.1
JW3394	P15067	glgX	glyX	657	19.7	85	65.3	-	-	-	-	-	-	-	-	x	x	-	-	-	-	Nat	7.6	b.1.18;c.1.8
JW3395	P07762	glgB	-	728	18.1	85.7	67.6	-	-	-	x	x	-	-	-	x	x	-	-	-	-	Nat	7.6	b.1.18;b.71.1;c.1.8
JW3396	P0A9Q9	asd	hom	367	18.6	79.8	61.2	3	4	P	-	-	-	-	-	x	-	-	x	-	-	Nat	12.9	c.2.1;d.81.1
JW3415	P10907	ugpC	-	356	20.1	57.9	37.8	-	-	-	-	-	-	-	-	-	-	-	-	-	-	Hom	10.6	b.40.6;c.37.1
JW3419	P22731	livF	-	237	15	81.8	66.8	-	+	P	-	-	-	-	-	x	x	-	x	-	-	Hom	18.1	c.37.1
JW3420	P0A9S7	livG	-	255	11.5	65.4	53.9	-	-	-	x	-	x	-	-	x	-	-	x	-	-	Hom	16.9	c.37.1
JW3428	P0A9R7	ftsE	-	222	11.6	71.2	59.6	3	4	P	x	-	-	x	-	x	-	-	x	-	-	Hom	20.5	c.37.1
JW3440	P37623	acpT	yhhU	195	13.9	43.3	29.4	-	-	N	-	-	-	-	-	-	-	-	-	-	-	Hom	11.8	d.150.1
JW3466	P37634	rlmJ	yhiR	280	12.7	78.9	66.2	-	-	-	-	-	-	-	-	-	-	-	-	-	-	Hom	12.6	c.66.1
JW3483	P63201	gadW	yhiW	242	4.6	32.8	28.2	-	-	N	-	-	-	-	-	-	-	-	-	-	-	Hom	7.7	a.4.1;b.82.4
JW3488	P37640	yhjB	-	200	24.7	49.6	24.9	-	-	N	-	-	-	-	-	x	-	-	x	-	-	Hom	9.6	a.4.6;c.23.1
JW3489	P37641	yhjC	-	299	8	36.3	28.3	-	-	N	-	-	-	-	-	-	-	-	-	-	-	Hom	11.2	a.4.5
JW3493	P37646	pdeH	yhjH	255	6.5	49.1	42.6	-	-	-	x	-	x	-	-	x	-	-	x	-	-	Hom	10.2	----
JW3509	P37313	dppF	dppE	334	24	58.6	34.6	-	-	-	-	-	-	-	-	-	-	-	-	-	-	Hom	11.9	c.37.1
JW3510	P0AAG0	dppD	-	327	19.1	59.2	40.1	-	-	-	-	-	-	-	-	-	-	-	-	-	-	Hom	12.4	c.37.1
JW3519	P37664	yiaC	-	146	22.1	58.5	36.4	-	-	-	-	-	-	-	-	-	-	-	-	-	-	Hom	12.4	d.108.1
JW3536	P09099	xylB	-	484	10.3	76.1	65.8	-	-	-	-	-	-	-	-	-	-	-	-	-	-	Nat	10.8	c.55.1
JW3537	P00944	xylA	-	440	0	0	0	3	4	P	x	x	-	-	-	x	x	-	-	-	-	Hom	8.5	c.1.15
JW3541	P0ACI3	xylR	-	392	29	64.2	35.2	-	-	-	x	-	x	-	-	-	-	-	-	-	-	Nat	9.5	a.4.1;c.93.1
JW3548	P37673	yiaL	-	155	6.8	25.5	18.7	-	-	N	-	-	-	-	-	-	-	-	-	-	-	Hom	24.2	b.82.2
JW3552	P37677	lyx	lyxK;sgbK;xylK;yiaP	498	15.2	57.8	42.6	-	-	-	-	-	-	-	-	-	-	-	-	-	-	Hom	13.1	c.55.1
JW3579	P0ACL7	lldR	lctR	258	7.3	20.8	13.5	-	-	N	-	-	-	-	-	-	-	-	-	-	-	Hom	8	a.4.5
JW3580	P33232	lldD	lctD	396	4.1	46	41.9	3	4	P	x	-	x	-	-	x	x	-	-	-	-	Hom	16.4	c.1.4
JW3594	P67910	hldD	htrM;rfaD;waaD	310	26.5	95.7	69.2	-	-	-	-	-	-	-	-	-	-	-	-	-	-	Nat	12.1	c.2.1
JW3595	P37692	rfaF	waaF	348	24.6	84.3	59.7	-	-	-	-	-	-	-	-	x	-	-	x	x	-	Nat	10.6	c.87.1
JW3599	P27241	rfaZ	-	283	25.1	48.3	23.2	-	-	N	-	-	-	-	-	-	-	-	-	-	-	Hom	19.4	c.130.1
JW3622	P25772	ligB	yicF	560	12.1	41.3	29.2	-	-	N	-	-	-	-	-	-	-	-	-	-	-	Hom	6	a.60.2;b.40.4;d.142.2
JW3646	P08142	ilvB	-	562	29.2	83.9	54.7	-	-	-	x	-	-	x	-	-	-	-	-	-	-	Hom	9.5	c.31.1;c.36.1
JW3650	P31443	yidF	-	165	21.6	51.5	29.9	-	-	N	-	-	-	-	-	-	-	-	-	-	-	Hom	7.9	----
JW3661	P31453	yidP	-	238	4.8	26.9	22.1	-	-	N	-	-	-	-	-	-	-	-	-	-	-	Hom	9.5	a.4.5;d.190.1
JW3670	P31459	dgoK	yidV	292	7.3	77.4	70.1	-	-	-	x	-	x	-	-	-	-	-	-	-	-	Hom	11.1	----
JW3677	P0A7H0	recF	uvrF	357	6.3	51.3	45	-	-	-	-	-	-	-	-	-	-	-	-	-	-	Hom	12.5	c.1.11;c.37.1
JW3678	P0A988	dnaN	-	366	16.1	60	43.9	-	-	-	-	-	-	-	-	-	-	-	-	-	-	Nat	10	d.131.1
JW3686	P0A853	tnaA	ind	471	10.6	57.7	47.1	2	-	-	-	-	-	-	-	x	-	-	-	-	x	Nat	15.4	c.67.1
JW3689	P31463	yidZ	-	319	4.7	59.6	54.9	-	-	-	-	-	-	-	-	-	-	-	-	-	-	Hom	11.6	a.4.5;c.94.1
JW3693	P31467	yieH	-	221	23.1	82	58.9	-	-	-	x	-	-	x	-	x	-	x	-	-	-	Hom	17.1	c.108.1
JW3699	P11988	bglB	-	470	19.3	21	1.7	-	-	N	x	x	-	-	-	-	-	-	-	-	-	Hom	11.2	c.1.8
JW3703	P0AAH0	pstB	phoT	257	23.9	78.3	54.4	2	-	-	-	-	-	-	-	-	-	-	-	-	-	Hom	15.7	c.37.1
JW3719	P0A6U3	mnmG	gidA;trmF	629	6.9	110.5	103.6	2	-	-	-	-	-	-	-	-	-	-	-	-	-	Nat	13.2	c.3.1
JW3725	P31473	ravA	yieN	498	27.1	67	39.9	-	-	-	-	-	-	-	-	-	-	-	-	-	-	Nat	8.5	c.37.1
JW3740	-	ilvG	ilvO	327	16.7	73.8	57.1	-	-	-	x	-	-	x	-	-	-	-	-	-	-	Hom	9.8	c.31.1;c.36.1
JW3741	-	ilvG	-	193	21.5	95.3	73.8	-	-	-	-	-	-	-	-	-	-	-	-	-	-	Hom	12.9	c.36.1
JW3746	P05827	ilvY	-	297	24.4	47.8	23.4	-	-	N	-	-	-	-	-	-	-	-	-	-	-	Hom	14.6	a.4.5;c.94.1
JW3763	P61887	rffH	rmlA2;yifG	293	17.9	79.5	61.6	-	-	-	x	-	x	-	-	-	-	-	-	-	-	Nat	14	c.68.1
JW3765	P27833	wecE	rffA;yifI	376	18.6	91.3	72.7	-	-	-	-	-	-	-	-	x	-	-	-	-	x	Hom	15.5	c.67.1
JW3776	P09126	hemD	-	246	21.9	96.2	74.3	-	-	-	-	-	-	-	-	x	-	-	x	-	-	Hom	13.3	c.113.1
JW3785	P0ADP0	yigB	-	238	11	89.5	78.5	-	+	P	x	-	-	x	-	-	-	-	-	-	-	Hom	13.3	c.108.1
JW3786	P03018	uvrD	mutU;pdeB;rad;recL	720	20.4	78.8	58.4	-	-	-	x	-	-	x	-	-	-	-	-	-	-	Nat	10.6	c.37.1
JW3822	P21177	fadB	oldB	729	15.2	52.5	37.3	-	-	-	-	-	-	-	-	-	-	-	-	-	-	Hom	4.8	a.100.1;c.14.1;c.2.1
JW3823	P21165	pepQ	-	443	15.3	93.3	78	3	4	P	-	-	-	-	-	x	-	-	x	-	-	Hom	10.2	c.55.2;d.127.1
JW3831	P0C0K3	srkA	rdoA;yihE	328	8.6	79.5	70.9	2	-	-	-	-	-	-	-	-	-	-	-	-	-	Nat	11.7	d.144.1
JW3850	P32139	yihR	-	308	19.2	84.2	65	-	-	-	-	-	-	-	-	-	-	-	-	-	-	Hom	15.5	b.30.5
JW3853	P0A9V8	yihU	-	298	14.1	70.3	56.2	-	-	-	-	-	-	-	-	x	-	-	x	-	-	Hom	8.5	a.100.1;c.2.1
JW3866	P32177	fdhD	-	277	21.8	71.7	49.9	-	-	-	-	-	-	-	-	x	-	x	-	-	-	Hom	12.3	c.97.1
JW3875	P32171	rhaB	-	489	4	53.1	49.1	-	-	-	-	-	-	-	-	x	-	-	x	-	-	Hom	10.2	c.55.1
JW3895	P28861	fpr	mvrA	248	16.6	74.3	57.7	-	-	-	-	-	-	-	-	-	-	-	-	-	-	Nat	12.9	b.43.4;c.25.1
JW3897	P0A6F3	glpK	-	502	21.9	64.1	42.2	-	-	-	-	-	-	-	-	-	-	-	-	-	-	Nat	10.4	c.55.1
JW3913	P0AEZ1	metF	-	296	25.8	67.9	42.1	3	4	P	-	-	-	-	-	x	-	-	-	x	-	Nat	13.9	c.1.23
JW3923	P32674	pflD	yijL	765	12.2	39.3	27.1	-	-	N	-	-	-	-	-	-	-	-	-	-	-	Hom	9.4	c.7.1
JW3924	P32675	pflC	yijM	292	21.6	69.8	48.2	-	-	-	-	-	-	-	-	-	-	-	-	-	-	Hom	11.5	----
JW3929	P23908	argE	-	383	42.2	0	-42.2	3	4	P	-	-	-	-	-	-	-	-	-	-	-	Hom	17.1	c.56.5;d.58.19
JW3933	P0ACQ4	oxyR	momR;mor	305	17	35.6	18.6	2	-	-	-	-	-	-	-	-	-	-	-	-	-	Hom	11.3	a.4.5;c.94.1
JW3935	P0ACU5	fabR	yijC	215	7.7	18.4	10.7	-	-	N	-	-	-	-	-	-	-	-	-	-	-	Hom	6.3	a.4.1
JW3957	P30137	thiE	-	211	10.4	89.9	79.5	2	-	-	x	x	-	-	-	-	-	-	-	-	-	Hom	13.6	c.1.3
JW3958	P30136	thiC	-	631	10.2	20.3	10.1	-	-	N	-	-	-	-	-	x	x	-	-	-	-	Hom	8.7	----
JW3961	P29680	hemE	-	354	11.5	108.1	96.6	2	-	-	x	-	x	x	-	x	x	x	x	-	-	Hom	14.1	c.1.22
JW3976	P11071	aceK	-	578	11	66.4	55.4	-	-	-	x	-	-	-	x	-	-	-	-	-	-	Nat	6	----
JW3978	P16528	iclR	-	274	20.6	49.6	29	-	-	N	-	-	-	-	-	-	-	-	-	-	-	Hom	8.2	a.4.5;d.110.2
JW3995	P68187	malK	-	371	19.2	67	47.8	-	-	-	-	-	-	-	-	-	-	-	-	-	-	Nat	10.7	b.40.6;c.37.1
JW4055	P16690	phnN	-	185	4.5	33.8	29.3	-	-	N	-	-	-	-	-	-	-	-	-	-	-	Hom	19.2	c.37.1
JW4056	P16689	phnM	-	378	9.6	50.7	41.1	-	-	-	-	-	-	-	-	-	-	-	-	-	-	Hom	14	b.92.1;c.1.9
JW4057	P16679	phnL	-	226	8.2	61.5	53.3	-	-	-	-	-	-	-	-	x	-	-	x	-	-	Hom	21.1	c.37.1
JW4063	P16684	phnF	-	241	28.6	64.4	35.8	-	-	-	-	-	-	-	-	-	-	-	-	-	-	Hom	9.3	a.4.5;d.190.1
JW4067	P16677	phnC	-	262	10.6	61.3	50.7	-	-	-	-	-	-	-	-	x	-	-	x	-	-	Hom	17	c.37.1
JW4070	P0DM85	crfC	yjdA	742	27.9	66.2	38.3	-	-	-	-	-	-	-	-	-	-	-	-	-	-	Hom	8.8	c.3.1;c.37.1
JW4077	P33234	adiY	-	253	20.9	53.2	32.3	-	-	-	-	-	-	-	-	-	-	-	-	-	-	Hom	10.1	a.4.1;b.82.1
JW4080	P06720	melA	mel-7	451	20.9	61.5	40.6	-	-	-	-	-	-	-	-	x	-	-	x	-	-	Hom	11.4	c.2.1;d.162.1
JW4092	P0A9H3	cadA	ldcI	715	5	102.1	97.1	-	-	-	x	-	x	-	-	-	-	-	-	-	-	Nat	6	c.23.1;c.67.1;d.125.1
JW4106	P39280	epmB	yjeK	342	8.9	77.6	68.7	-	-	-	-	-	-	-	-	x	-	-	x	-	-	Hom	10.2	----
JW4115	P00363	frdA	-	602	50.6	0	-50.6	3	4	P	x	-	x	-	-	x	-	-	-	-	x	Nat	14.7	a.7.3;c.3.1;d.168.1
JW4129	P16384	miaA	trpX	316	23	81.4	58.4	-	-	-	x	-	x	-	-	x	-	-	x	-	-	Nat	14.3	----
JW4156	P39306	ulaF	sgaE;yjfX	228	8.3	72.6	64.3	-	+	P	x	-	-	-	x	x	-	x	-	-	-	Hom	13.9	c.74.1
JW4163	P39309	ytfA	-	108	25.6	33	7.4	-	-	N	-	-	-	-	-	-	-	-	-	-	-	Hom	9.8	a.121.1
JW4194	P0AFK0	pmbA	tldE	450	16.2	57.1	40.9	3	4	P	x	-	-	-	x	x	-	-	-	x	-	Hom	11	d.283.1
JW4198	P28904	treC	olgH	551	9.5	73.6	64.1	-	-	-	x	x	x	-	-	x	x	-	-	-	-	Hom	8.8	b.71.1;c.1.8
JW4221	P39343	idnR	yjgS	332	7.5	30.9	23.4	-	-	N	-	-	-	-	-	x	x	-	-	x	-	Hom	10.4	a.35.1;c.93.1
JW4224	P39346	idnD	yjgV	343	23.8	67.6	43.8	-	-	-	-	-	-	-	-	-	-	-	-	-	-	Hom	12.5	b.35.1;c.2.1
JW4247	P15031	fecE	-	255	4.5	45.9	41.4	-	-	-	-	-	-	-	-	-	-	-	-	-	-	Hom	16.4	c.37.1
JW4261	P39360	yjhI	-	262	8	61	53	-	-	-	-	-	-	-	-	-	-	-	-	-	-	Hom	8.4	a.4.5;d.110.2
JW4263	P39362	sgcE	yjhK	210	4.7	44.3	39.6	-	-	-	x	-	x	-	-	x	-	-	-	x	-	Hom	13.9	c.1.2
JW4265	P39364	sgcQ	yjhM	268	7.7	67.7	60	-	+	P	x	-	x	-	-	x	-	x	-	-	-	Hom	12.9	c.1.2
JW4268	P39367	yjhP	-	248	15.1	51.6	36.5	-	-	-	-	-	-	-	-	-	-	-	-	-	-	Nat	14.3	c.66.1
JW4272	P39370	nanS	yjhS	326	20.1	105.6	85.5	-	-	-	-	-	-	-	-	x	-	-	x	-	-	Hom	16	----
JW4276	P0ADH7	fimE	-	198	12.5	39.9	27.4	-	-	N	-	-	-	-	-	-	-	-	-	-	-	Hom	12.9	d.163.1
JW4290	P39376	yjiE	qseD	303	27.8	76.4	48.6	-	-	-	-	-	-	-	-	-	-	-	-	-	-	Hom	10.2	a.4.5;c.94.1
JW4329	P0ADD7	yjjQ	-	241	17.4	76	58.6	-	-	-	-	-	-	-	-	x	-	-	x	x	-	Hom	8.1	a.4.6;c.23.1
JW4341	P39408	yjjV	-	259	13	91.2	78.2	2	+	P	x	x	-	-	-	x	-	-	x	-	-	Nat	12.5	c.1.9
JW4345	P07650	deoA	tpp;ttg	440	12.6	86	73.4	3	4	P	-	-	-	-	-	-	-	-	-	-	-	Nat	12.5	a.46.2;c.27.1;d.41.3
JW4359	P0ACI0	rob	-	289	13.1	58.1	45	2	-	-	-	-	-	-	-	-	-	-	-	-	-	Nat	13.2	a.4.1;d.60.1
JW4366	P37005	lasT	yjtD	228	28.7	77.4	48.7	-	-	-	-	-	-	-	-	-	-	-	-	-	-	Hom	12	c.116.1
JW5004	P39206	caiE	-	196	18.7	77.6	58.9	-	-	-	-	-	-	-	-	-	-	-	-	-	-	Hom	10.4	b.81.1
JW5037	P77601	ykgA	-	239	14.3	81.9	67.6	-	-	-	-	-	-	-	-	-	-	-	-	-	-	Hom	13.4	a.4.1;d.60.1
JW5103	P75764	ybhJ	-	753	12.4	83.9	71.5	-	-	-	-	-	-	-	-	-	-	-	-	-	-	Hom	9.1	c.8.2;c.83.1
JW5109	P78055	fsaA	fsa;mipB;ybiZ	220	15.2	89.7	74.5	-	+	P	x	x	-	-	-	x	x	-	-	-	-	Nat	9.8	c.1.10
JW5132	P0ACZ2	etp	yccY	148	14	54	40	-	-	-	-	-	-	-	-	x	-	-	x	-	-	Hom	16.7	c.44.1
JW5138	P75893	rutF	ycdH	164	15.9	77.5	61.6	-	-	-	-	-	-	-	-	-	-	-	-	-	-	Hom	20.2	b.45.1
JW5156	P27247	plsX	-	356	15.1	53.9	38.8	-	-	-	-	-	-	-	-	x	x	-	-	-	-	Hom	14	c.77.1
JW5158	P0A8E1	ycfP	-	180	24	52.2	28.2	3	-	-	x	-	x	-	-	-	-	-	-	-	-	Hom	15.3	c.69.1
JW5162	P75957	lolD	ycfV	233	26	81.7	55.7	-	-	-	x	-	-	x	-	-	-	-	-	-	-	Hom	19.3	c.37.1
JW5165	P25746	hflD	ycfC	213	19.4	65.3	45.9	-	-	-	-	-	-	-	-	-	-	-	-	-	-	Nat	16.8	a.198.1
JW5179	P76000	ycgI	ymgH	73	12.7	23.4	10.7	-	-	N	-	-	-	-	-	-	-	-	-	-	-	Hom	25.4	----
JW5226	P77171	ydcI	-	307	12.5	53	40.5	-	-	-	-	-	-	-	-	-	-	-	-	-	-	Hom	12.2	a.4.5;c.94.1
JW5238	P26616	maeA	sfcA	565	9.3	61.1	51.8	-	-	-	-	-	-	-	-	x	-	-	-	x	-	Hom	8.3	c.2.1;c.58.1
JW5249	P0ACH5	marA	-	127	12.4	25.9	13.5	-	-	N	-	-	-	-	-	-	-	-	-	-	-	Nat	12.4	a.4.1
JW5272	P76192	ydhV	-	700	29.4	62.6	33.2	-	-	-	-	-	-	-	-	-	-	-	-	-	-	Hom	9.9	a.110.1;d.152.1
JW5277	P08312	pheS	-	327	12.3	77.7	65.4	-	-	-	-	-	-	-	-	x	-	x	-	-	-	Nat	14.2	a.2.7;d.104.1
JW5286	P76909	ynjD	-	217	20	104.9	84.9	-	-	-	-	-	-	-	-	-	-	-	-	-	-	Hom	20.5	c.37.1
JW5313	P76316	dcyD	yedO	328	9.9	67.1	57.2	-	-	-	-	-	-	-	-	-	-	-	-	-	-	Hom	14.1	c.79.1
JW5319	P76335	yedS	-	397	18.1	34.7	16.6	-	-	N	-	-	-	-	-	-	-	-	-	-	-	Hom	15	f.4.3
JW5328	Q2EES3	yoeF	-	118	14.2	51.6	37.4	-	-	-	-	-	-	-	-	-	-	-	-	-	-	Hom	10.8	c.37.1
JW5343	P0C8J6	gatY	yegF	284	11.5	31.4	19.9	3	4	P	x	x	x	-	-	x	x	-	x	x	-	Hom	14.3	c.1.10
JW5372	P77690	arnB	pmrH;yfbE	379	12.8	57.3	44.5	-	-	-	-	-	-	-	-	x	-	-	x	-	x	Hom	15	c.67.1
JW5374	P17109	menD	-	556	3.8	83.3	79.5	-	-	-	-	-	-	-	-	-	-	-	-	-	-	Nat	9.2	c.36.1
JW5375	P33599	nuoC	nuoCD;nuoD	596	17.7	75.5	57.8	2	4	P	x	-	-	-	x	-	-	-	-	-	-	Hom	11.4	d.307.1;e.18.1
JW5406	P76586	yphH	-	397	20.9	60.8	39.9	-	-	-	x	-	x	-	-	-	-	-	-	-	-	Hom	10.5	a.4.5;c.55.1
JW5434	P24242	ascG	-	336	23.8	78.3	54.5	-	-	-	-	-	-	-	-	x	x	-	x	x	-	Nat	10.9	a.35.1;c.93.1
JW5441	Q46908	ygcR	-	259	24.9	64.2	39.3	-	-	-	-	-	-	-	-	-	-	-	-	-	-	Hom	16.3	c.26.2
JW5442	Q46911	ygcU	ygcT;ygcV	484	10.7	72	61.3	-	-	-	-	-	-	-	-	-	-	-	-	-	-	Hom	9.6	d.145.1
JW5454	Q46941	yqeH	-	210	13.3	30.8	17.5	-	-	N	-	-	-	-	-	x	-	x	-	-	-	Hom	9.7	a.4.6;c.23.1
JW5457	-	pbl	ygeJ	124	28.8	41.9	13.1	-	-	N	-	-	-	-	-	-	-	-	-	-	-	Hom	11.4	d.2.1
JW5458	Q46791	ygeK	ygeL	210	28.3	55	26.7	-	-	N	-	-	-	-	-	-	-	-	-	-	-	Hom	12.1	a.4.6;c.23.1
JW5462	Q46799	xdhA	ygeS	752	11.7	35.9	24.2	-	-	N	-	-	-	-	-	-	-	-	-	-	-	Hom	10.7	d.133.1;d.41.1
JW5464	Q46809	yqeC	-	256	23.4	95.4	72	-	-	-	-	-	-	-	-	-	-	-	-	-	-	Hom	17.6	c.37.1
JW5469	Q46820	uacF	ygfT	639	24.6	68	43.4	-	-	-	-	-	-	-	-	-	-	-	-	-	-	Hom	9	c.3.1;c.4.1;d.58.1
JW5476	P52044	ygfI	-	298	18.8	45.2	26.4	-	-	N	-	-	-	-	-	-	-	-	-	-	-	Hom	11.7	a.4.5;c.94.1
JW5482	P21169	speC	-	711	3	53.5	50.5	-	-	-	-	-	-	-	-	x	-	-	x	-	-	Hom	6.5	c.23.1;c.67.1;d.125.1
JW5487	P52073	glcE	gox;yghL	350	10.4	90.2	79.8	-	-	-	-	-	-	-	-	-	-	-	-	-	-	Hom	12.2	d.145.1
JW5499	Q46857	dkgA	yqhE	275	27.5	96.2	68.7	-	-	-	x	x	-	-	-	-	-	-	-	-	-	Nat	13.3	c.1.7
JW5502	Q46866	ygiV	-	160	28.6	65.4	36.8	-	-	-	-	-	-	-	-	-	-	-	-	-	-	Hom	23.4	d.60.1
JW5511	P06864	ebgA	-	1030	21.6	28.7	7.1	-	-	N	-	-	-	-	-	-	-	-	-	-	-	Hom	6.2	b.1.4;b.18.1;b.30.5;c.1.8
JW5522	P42632	tdcE	yhaS	764	17.5	16.2	-1.3	-	-	N	-	-	-	-	-	-	-	-	-	-	-	Hom	9.8	c.7.1
JW5527	P42906	agaA	-	167	7.8	59.8	52	-	-	-	-	-	-	-	-	-	-	-	-	-	-	Hom	10.2	c.1.9
JW5528	P45469	yraR	-	211	12.3	49.4	37.1	-	-	-	-	-	-	-	-	-	-	-	-	-	-	Hom	14.6	c.2.1
JW5547	P68739	nfi	yjaF	223	22.5	80.9	58.4	-	+	P	-	-	-	-	-	x	-	x	-	-	-	Hom	17.3	----
JW5549	P30139	thiG	-	256	20.8	96.3	75.5	1	-	-	x	x	-	-	-	x	x	x	-	-	-	Hom	12	c.1.31
JW5551	P27306	sthA	sth;udhA	466	22.6	55.6	33	2	-	-	-	-	-	-	-	x	-	-	-	x	x	Hom	9.8	c.3.1;d.87.1
JW5569	P32140	yihS	-	413	18.5	50.6	32.1	-	-	-	-	-	-	-	-	-	-	-	-	-	-	Nat	10.3	a.102.1
JW5578	P21151	fadA	oldA	387	10.4	88.8	78.4	-	4	P	x	-	-	-	x	x	-	-	-	x	-	Hom	19.5	c.95.1
JW5588	P0ADP2	yigI	-	155	9.8	67.1	57.3	-	-	-	-	-	-	-	-	-	-	-	-	-	-	Hom	16.8	d.38.1
JW5592	P0A6K1	dapF	-	274	17.3	70.8	53.5	-	-	-	-	-	-	-	-	-	-	-	-	-	-	Nat	14.5	d.21.1
JW5594	P25550	aslB	atsB	411	15.3	57.9	42.6	-	-	-	-	-	-	-	-	-	-	-	-	-	-	Hom	9.4	----
JW5597	P27832	wecD	rffC;yifH	224	13.2	47.8	34.6	-	-	-	-	-	-	-	-	-	-	-	-	-	-	Hom	25.7	d.108.1
JW5604	P09980	rep	-	673	19.2	87.4	68.2	-	-	-	-	-	-	-	-	-	-	-	-	-	-	Nat	10	c.37.1
JW5607	P0A8R9	hdfR	pssR;yifA;yifD	279	5.8	52.7	46.9	-	-	-	-	-	-	-	-	-	-	-	-	-	-	Hom	11.1	a.4.5;c.94.1
JW5613	P31470	yieK	-	240	26	78	52	-	-	-	-	-	-	-	-	-	-	-	-	-	-	Hom	16.4	c.124.1
JW5629	Q6BF17	dgoD	yidU	382	4.4	79.7	75.3	-	-	-	x	x	-	-	-	-	-	-	-	-	-	Hom	12.8	c.1.11;d.54.1
JW5727	P16678	phnK	-	252	6.8	60.1	53.3	-	-	-	-	-	-	-	-	x	-	-	x	-	-	Hom	16.4	c.37.1
JW5775	P39359	yjhH	-	301	8.4	83.1	74.7	-	4	P	x	-	x	-	-	x	x	-	-	-	-	Hom	11.9	c.1.10
JW5776	P39366	sgcX	yjhO	373	29	73.4	44.4	-	-	-	x	x	-	-	-	-	-	-	-	-	-	Hom	16.1	b.49.3;c.56.5
JW5785	P39383	yjiL	-	255	10.3	68	57.7	-	-	-	-	-	-	-	-	x	x	-	-	-	-	Hom	17.5	c.55.1
JW5804	P76049	ycjY	-	306	16	76.4	60.4	-	-	-	-	-	-	-	-	-	-	-	-	-	-	Hom	11.6	c.69.1
JW5808	P0ABF1	pcnB	-	465	23.3	70	46.7	2	-	-	-	-	-	-	-	-	-	-	-	-	-	Nat	5.2	a.173.1;d.218.1
JW5818	P31134	potG	-	377	11.1	48.6	37.5	-	-	-	-	-	-	-	-	-	-	-	-	-	-	Hom	9.4	b.40.6;c.37.1
JW5819	P75821	ybjS	-	337	6.6	36.4	29.8	3	4	P	-	-	-	-	-	-	-	-	-	-	-	Hom	12.5	c.2.1
JW5838	P33369	mdtQ	yohG;yohH	478	2.5	50.8	48.3	-	-	-	-	-	-	-	-	-	-	-	-	-	-	Hom	11.8	f.5.1
JW5867	P33224	aidB	-	541	2.4	46	43.6	-	-	-	-	-	-	-	-	-	-	-	-	-	-	Nat	8.7	a.29.3;e.6.1
JW5873	P0A7I4	prfC	miaD;tos	529	22.9	73.6	50.7	-	-	-	-	-	-	-	-	-	-	-	-	-	-	Nat	8.6	b.43.3;c.37.1
JW5874	P67430	nemR	ydhM	199	15.6	33.9	18.3	-	-	N	-	-	-	-	-	-	-	-	-	-	-	Hom	9.4	a.121.1;a.4.1
Explanations of columns and symbols: Synonyms, -: no synonyms in UniProt; Sol and Sol(GroE), solubilities under GroE absent and present conditions, respectively; ΔSol, Sol(GroE)-Sol; Class(Kerner), classes defined by Kerner et al. -: no class was defined; Class(Fujiwara, Niwa), classes defined by Fujiwara et al. and Niwa et al., 4: class 4 defined by Fujiwara et al., +: class 4 defined by Niwa et…

## Sheet: Table S2
Table S2: Performance of predictors
Name (if exists)	MICAN mode	Hydrophobic-pattern matching cut-off	Number of KDTs	True positive rate	False positive rate	MCC	Description
RW predictor	RW	0.65	4	0.641	0.05	0.644	The best one among all RW predictors using 2-5 KDTs
RW+RR predictor	RW+RR	0.6	5	0.734	0.101	0.646	The best one among all RW+RR predictors using 2-5 KDTs
	SQ	2	4	0.719	0.168	0.547	The best one among all SQ predictors using 2-5 KDTs
	SQ	0.8	9	0.672	0.109	0.582	The best one among all SQ predictors using 6-10 KDTs
	RW	0.65	8	0.719	0.109	0.622	The best one among all RW predictors using 6-10 KDTs
	RR	0.8	4	0.625	0.067	0.605	The best one among all RR predictors using 2-5 KDTs
	RR	0.6	8	0.75	0.134	0.616	The best one among all RR predictors using 6-10 KDTs
	RW	2	4	0.875	0.244	0.604	The best one among RW predictors using 4KDTs ignoring hydrophobic pattern matching
Single KDT	RR	1	1	0.547	0.084	0.513	The best one among all predictors using a single KDT
TIM	-	-	-	0.453	0.05	0.489	Predict all TIM b/a barrel folds as positive
a/b	-	-	-	0.891	0.63	0.278	Predict all a/b proteins as positive
Best hit	-	-	-	0.593	0.168	0.435	According to the BLAST search, predict the query as positive if the best hit is positive
RCO	-	-	-	0.766	0.378	0.37	The best MCC velue in the ROC plot of the RCO predictor: predict as positive in the ascending order of RCO value
Sol	-	-	-	0.812	0.571	0.241	The best MCC velue in the ROC plot of the Sol predictor: predict as positive in the ascending order of Sol value
	SQ+RW	0.65	4	0.641	0.05	0.644	The same one to the RW predictor: The best one among all SQ+RW predictors using 2-5 KDTs
	SQ+RW	0.65	8	0.719	0.101	0.633	The best one among all SQ+RW predictors using 6-10 KDTs
	SQ+RR	0.65	3	0.656	0.118	0.557	The best one among all SQ+RR predictors using 2-5 KDTs
	SQ+RR	0.8	8	0.656	0.101	0.581	The best one among all SQ+RR predictors using 6-10 KDTs
	RW+RR	2	7	0.734	0.143	0.592	The best one among all RW+RR predictors using 6-10 KDTs
	SQ+RW+RR	2	2	0.766	0.185	0.568	The best one among all SQ+RW+RR predictors using 2-5 KDTs
	SQ+RW+RR	0.85	10	0.781	0.134	0.642	The best one among all SQ+RW+RR predictors using 6-10 KDTs

## Sheet: Table S3
Table S3: Results of the best-hit method
Query	Best-hit	e-value	P/N (query)	P/N (best-hit)	Prediction
JW0019	JW1333	1.3e-10	N	N	TRUE
JW0035	JW2338	4.1e-28	N	N	TRUE
JW0061	JW3391	0.32	P	N	FALSE
JW0065	JW2415	7.8e-41	N	N	TRUE
JW0075	JW1333	7.3e-07	N	N	TRUE
JW0076	JW0495	5.4e-102	N	N	TRUE
JW0077	JW5522	0.35	N	N	TRUE
JW0109	JW3579	6.5e-46	N	N	TRUE
JW0175	JW1382	0.44	N	N	TRUE
JW0190	JW1734	0.67	N	N	TRUE
JW0195	JW3428	1.4e-56	N	P	FALSE
JW0198	JW0883	7.7e-40	N	N	TRUE
JW0221	JW5522	2.5	N	N	TRUE
JW0225	JW2884	0.11	N	N	TRUE
JW0235	JW1424	0.2	N	N	TRUE
JW0244	JW2779	2.3e-44	N	N	TRUE
JW0307	JW3180	0.9	N	N	TRUE
JW0322	JW2701	5.4e-58	N	N	TRUE
JW0346	JW0065	0.76	N	N	TRUE
JW0361	JW4265	1.6	P	P	TRUE
JW0385	JW0855	0.039	N	N	TRUE
JW0409	JW2970	1.3e-46	P	P	TRUE
JW0437	JW5522	0.27	N	N	TRUE
JW0495	JW0076	5.6e-102	N	N	TRUE
JW0504	JW2287	1.4	N	P	FALSE
JW0526	JW1615	0.081	N	P	FALSE
JW0555	JW3483	6e-24	N	N	TRUE
JW0659	JW2133	0.095	N	N	TRUE
JW0661	JW1612	0.14	P	N	FALSE
JW0713	JW4115	8.7e-135	P	P	TRUE
JW0721	JW5511	0.81	N	N	TRUE
JW0749	JW0019	0.18	P	N	FALSE
JW0759	JW2287	0.19	P	P	TRUE
JW0760	JW3935	0.61	N	N	TRUE
JW0762	JW1049	0.6	N	P	FALSE
JW0773	JW1193	0.48	N	N	TRUE
JW0822	JW5547	3.9	N	P	FALSE
JW0843	JW3929	0.22	N	P	FALSE
JW0854	JW3324	0.11	P	N	FALSE
JW0855	JW0076	4.9e-67	N	N	TRUE
JW0878	JW1462	2.1e-22	N	N	TRUE
JW0883	JW0198	7.7e-40	N	N	TRUE
JW0890	JW1670	0.089	P	P	TRUE
JW0895	JW2452	0.14	N	N	TRUE
JW0928	JW1573	0.22	P	P	TRUE
JW0997	JW0495	2	N	N	TRUE
JW1049	JW0762	0.31	P	N	FALSE
JW1081	JW5578	0.014	P	P	TRUE
JW1086	JW4341	4.2e-26	P	P	TRUE
JW1093	JW5547	0.1	P	P	TRUE
JW1144	JW0221	1.4	N	N	TRUE
JW1178	JW2452	0.008	P	N	FALSE
JW1179	JW5511	1.2	P	N	FALSE
JW1193	JW0773	1.8	N	N	TRUE
JW1201	JW3146	0.7	N	N	TRUE
JW1206	JW3428	4.4	P	P	TRUE
JW1215	JW1390	0.064	N	N	TRUE
JW1283	JW0195	1.4e-34	N	N	TRUE
JW1284	JW1283	3.4e-31	N	N	TRUE
JW1333	JW2144	2.4e-22	N	N	TRUE
JW1372	JW0878	0.12	N	N	TRUE
JW1382	JW1439	3.2e-16	N	N	TRUE
JW1390	JW2338	1.2e-40	N	N	TRUE
JW1424	JW1872	0.75	N	P	FALSE
JW1439	JW1382	1.8e-15	N	N	TRUE
JW1462	JW0878	5.3e-22	N	N	TRUE
JW1492	JW3650	1.8e-06	N	N	TRUE
JW1510	JW2463	0.6	P	P	TRUE
JW1550	JW0890	5.4	N	P	FALSE
JW1573	JW2128	0.068	P	P	TRUE
JW1602	JW0713	0.28	P	P	TRUE
JW1612	JW4221	2.8e-20	N	N	TRUE
JW1615	JW0526	0.31	P	N	FALSE
JW1651	JW1333	2.5e-13	N	N	TRUE
JW1670	JW2781	8.2e-112	P	N	FALSE
JW1688	JW2841	2	N	N	TRUE
JW1734	JW5819	0.33	N	P	FALSE
JW1750	JW3180	0.16	P	N	FALSE
JW1834	JW2449	1.3	N	N	TRUE
JW1852	JW0504	1.3	N	N	TRUE
JW1857	JW3396	0.22	P	P	TRUE
JW1865	JW0759	0.37	N	P	FALSE
JW1872	JW5375	0.039	P	P	TRUE
JW1880	JW3958	0.047	N	N	TRUE
JW1966	JW2144	3.6e-23	N	N	TRUE
JW2023	JW2884	0.76	P	N	FALSE
JW2039	JW0076	0.16	N	N	TRUE
JW2088	JW3661	9.3e-15	N	N	TRUE
JW2128	JW3228	7e-31	P	P	TRUE
JW2133	JW2452	1.9e-58	N	N	TRUE
JW2144	JW2561	1.5e-24	N	N	TRUE
JW2146	JW0035	0.3	P	N	FALSE
JW2287	JW2781	0.16	P	N	FALSE
JW2308	JW5775	0.99	N	P	FALSE
JW2338	JW1390	1.6e-45	N	N	TRUE
JW2358	JW1573	0.25	P	P	TRUE
JW2415	JW0195	7.3e-50	N	N	TRUE
JW2434	JW1966	2.1	P	N	FALSE
JW2449	JW1834	1.3	N	N	TRUE
JW2452	JW3180	0	N	N	TRUE
JW2463	JW5775	4.2e-41	P	P	TRUE
JW2523	JW3063	0.012	N	P	FALSE
JW2525	JW1093	0.082	P	P	TRUE
JW2543	JW3428	1.3	N	P	FALSE
JW2561	JW2144	1.5e-24	N	N	TRUE
JW2639	JW3579	0.00012	N	N	TRUE
JW2650	JW3032	0.41	N	N	TRUE
JW2665	JW3785	3.7e-06	P	P	TRUE
JW2686	JW3699	0	N	N	TRUE
JW2701	JW0322	7e-58	N	N	TRUE
JW2732	JW5454	1.8	P	N	FALSE
JW2734	JW0346	0.69	N	N	TRUE
JW2779	JW0244	2.4e-44	N	N	TRUE
JW2781	JW1670	8.1e-112	N	P	FALSE
JW2802	JW0409	4.5e-34	P	P	TRUE
JW2841	JW2415	0.24	N	N	TRUE
JW2883	JW2779	5.1e-09	P	N	FALSE
JW2884	JW3929	0.37	N	P	FALSE
JW2909	JW3063	0.041	P	P	TRUE
JW2970	JW0409	1.4e-46	P	P	TRUE
JW3032	JW0198	3.9e-37	N	N	TRUE
JW3048	JW3548	0.11	N	N	TRUE
JW3063	JW2523	0.032	P	N	FALSE
JW3065	JW3579	1.4e-17	N	N	TRUE
JW3146	JW1201	0.35	N	N	TRUE
JW3180	JW2452	0	N	N	TRUE
JW3194	JW5775	2.5e-32	P	P	TRUE
JW3228	JW2128	7.2e-31	P	P	TRUE
JW3324	JW0854	0.066	N	P	FALSE
JW3391	JW0061	0.54	N	P	FALSE
JW3396	JW1857	0.3	P	P	TRUE
JW3419	JW3428	1.4e-27	P	P	TRUE
JW3428	JW0195	9.4e-57	P	N	FALSE
JW3440	JW5511	2.7	N	N	TRUE
JW3483	JW0555	1.4e-21	N	N	TRUE
JW3488	JW5458	3.1e-06	N	N	TRUE
JW3489	JW0198	1.9e-38	N	N	TRUE
JW3537	JW0409	0.004	P	P	TRUE
JW3548	JW3048	0.11	N	N	TRUE
JW3579	JW0109	3e-45	N	N	TRUE
JW3580	JW5319	0.28	P	N	FALSE
JW3599	JW3978	1.3	N	N	TRUE
JW3622	JW5775	2.6	N	P	FALSE
JW3650	JW1492	7.6e-07	N	N	TRUE
JW3661	JW2088	8.9e-15	N	N	TRUE
JW3699	JW2686	0	N	N	TRUE
JW3746	JW1333	2.7e-18	N	N	TRUE
JW3785	JW2665	4.6e-06	P	P	TRUE
JW3823	JW3489	0.46	P	N	FALSE
JW3913	JW1372	0.13	P	N	FALSE
JW3923	JW5522	7.8e-40	N	N	TRUE
JW3929	JW5511	0.17	P	N	FALSE
JW3935	JW5874	0.061	N	N	TRUE
JW3958	JW1880	0.16	N	N	TRUE
JW3978	JW3935	0.51	N	N	TRUE
JW4055	JW2415	0.009	N	N	TRUE
JW4115	JW0713	7.3e-127	P	P	TRUE
JW4156	JW0713	1.1	P	P	TRUE
JW4163	JW4221	0.053	N	N	TRUE
JW4194	JW3228	0.13	P	P	TRUE
JW4221	JW1612	2.8e-20	N	N	TRUE
JW4265	JW0495	0.11	P	N	FALSE
JW4276	JW2144	1.6	N	N	TRUE
JW4341	JW1086	4.1e-26	P	P	TRUE
JW4345	JW2841	0.82	P	N	FALSE
JW5109	JW3537	0.37	P	P	TRUE
JW5179	JW3032	5.8	N	N	TRUE
JW5249	JW3483	0.0001	N	N	TRUE
JW5319	JW3580	0.11	N	P	FALSE
JW5343	JW3699	0.15	P	N	FALSE
JW5375	JW1872	0.067	P	P	TRUE
JW5454	JW3419	0.94	N	P	FALSE
JW5457	JW1215	2.9	N	N	TRUE
JW5458	JW3488	2.3e-06	N	N	TRUE
JW5462	JW2144	0.26	N	N	TRUE
JW5476	JW1333	3.5e-10	N	N	TRUE
JW5511	JW1372	0.12	N	N	TRUE
JW5522	JW3923	2.7e-39	N	N	TRUE
JW5547	JW1093	0.067	P	P	TRUE
JW5578	JW1081	0.013	P	P	TRUE
JW5775	JW2463	4.3e-41	P	P	TRUE
JW5819	JW1734	0.25	P	N	FALSE
JW5874	JW3935	0.044	N	N	TRUE

## Sheet: Table S4
Table S4: KDTs used in the RW predictor
KDT	JW1*	Protein	UniProt	Method	PDB	SCCS1*	regions**	Description	JW2*	SCCS2*
1	2970	L-glyceraldehyde 3-phosphate reductase	Q46851	X-ray	3n6qA	c.1.7	94-99, 131-138, 145-159, 161-169, 190-196	2 layers, 1a/4b; parallel b-sheet	61	c.85.1
2	3913	5,10-methylenetetrahydrofolate reductase	P0AEZ1	X-ray	1zrqA	c.1.23	95-108, 112-117, 131-143, 145-149	2 layers, 2a/2b; parallel b-sheet	890	c.67.1
3	3785	5-amino-6-(5-phospho-D-ribitylamino) uracil phosphatase YigB	P0ADP0	Model	3vayA	c.108.1	11-16, 165-177, 182-188, 193-200, 202-208, 225-229	2 layers, 2a/4b; parallel b-sheet	361	c.1.10
4	5578	3-ketoacyl-CoA thiolase FadA	P21151	Model	3goaA	c.95.1	265-275, 347-364, 366-375, 377-386	2 layers, 1a/3b; anti-parallel b-sheet	1573	c.1.11
*Template was defined by the common substructure of JW1 and JW2. Their SCCSs are denoted in the SCCS 1 and 2 columns. ** Red numbers: positions of a helices.

## Sheet: Table S5
Table S5: Alignment of KDTs in the RW predictor and structure of positive samples (S/s: sequential; R/r: Rewiring; S/R: hit; s/r: hit only structure, but not hydrophobicity; -: others)
	KDT1					KDT2					KDT3					KDT4
JWID	1	2	3	4	5	1	2	3	4	5	1	2	3	4	5	1	2	3	4	5	SCCS	Hit Sequential	Hit Rewiring
JW0061	-	r	-	-	-	r	s	-	-	-	-	-	-	-	-	R	-	-	-	-	b.43.2_c.85.1		*
JW0361	s	s	s	S	r	S	s	s	s	-	s	-	r	-	-	-	-	-	-	-	c.1.10	*
JW0409	S	s	s	-	-	-	-	-	-	-	s	s	r	-	-	-	-	-	-	-	c.1.7	*
JW0661	-	-	-	-	-	s	s	-	-	-	S	-	-	-	-	-	-	-	-	-	c.108.1	*
JW0713	-	-	-	-	-	r	-	-	-	-	r	-	-	-	-	-	-	-	-	-	d.168.1_c.3.1_a.7.3
JW0749	r	-	r	-	-	-	-	r	-	-	S	-	-	r	-	r	-	-	-	-	c.108.1	*
JW0759	r	-	-	-	-	s	S	-	-	-	s	-	-	-	-	-	-	-	-	-	c.67.1	*
JW0854	-	-	-	-	-	-	-	-	-	-	s	-	-	-	-	-	-	-	-	-	c.67.1
JW0890	-	-	-	-	-	-	-	-	-	-	-	R	-	-	-	-	-	-	-	-	c.67.1		*
JW0928	s	s	S	-	s	s	s	-	-	S	s	s	s	-	-	-	-	-	-	-	c.1.4	*
JW1049	-	r	S	s	-	-	-	-	-	-	-	-	-	-	-	-	-	-	-	-	c.1.9	*
JW1081	-	-	-	-	-	-	-	-	-	-	-	-	-	-	-	s	S	r	-	-	c.95.1	*
JW1086	s	S	s	-	-	-	-	-	-	-	-	s	-	-	-	-	-	-	-	-	c.1.9	*
JW1093	s	s	s	-	-	S	-	-	-	-	-	-	-	-	-	-	-	-	-	-	c.1.8	*
JW1178	-	-	-	-	-	R	-	-	-	-	r	-	-	-	-	-	-	-	-	-	c.3.1		*
JW1179	s	-	s	-	-	s	S	-	-	-	-	-	-	-	-	-	-	-	-	-	b.49.2_c.1.6	*
JW1206	S	S	r	s	r	s	s	R	S	s	s	r	s	r	-	-	-	-	-	-	c.1.10	*	*
JW1510	R	r	s	s	S	s	-	-	-	-	s	-	s	r	-	-	-	-	-	-	c.1.10	*	*
JW1573	s	-	r	r	-	-	s	-	s	s	-	-	-	-	-	r	-	-	-	-	d.54.1_c.1.11
JW1602	-	-	-	-	-	-	-	-	-	-	-	-	-	-	-	-	-	-	-	-	e.2.1
JW1615	S	s	s	-	-	-	s	s	-	-	-	-	-	-	-	-	-	-	-	-	c.1.9	*
JW1670	-	-	-	-	-	s	-	-	-	-	-	-	-	-	-	-	-	-	-	-	c.67.1
JW1750	-	-	-	-	-	-	-	-	-	s	-	-	-	-	-	r	-	r	-	-	c.58.1_c.2.1
JW1857	r	-	s	s	s	-	s	s	-	-	-	-	-	-	-	-	-	-	-	-	c.1.32
JW1872	s	-	-	-	r	S	-	r	-	-	r	s	r	-	-	-	-	-	-	-	c.23.1_c.40.1	*
JW2023	-	-	-	-	-	-	-	-	-	-	-	-	-	-	-	-	-	-	-	-	b.82.1
JW2128	s	r	r	s	S	S	-	-	-	-	s	-	-	-	r	-	-	-	-	-	c.1.4	*
JW2146	S	-	-	-	r	-	-	-	-	-	-	-	-	-	-	-	-	-	-	-	c.1.15	*
JW2287	s	-	-	-	-	s	-	-	-	-	s	-	-	-	-	-	-	-	-	-	c.67.1
JW2358	-	-	-	-	-	-	-	-	-	-	-	-	-	-	-	-	-	-	-	-	a.211.1
JW2434	s	s	S	-	-	-	s	r	-	-	-	-	-	s	s	-	-	-	-	-	----	*
JW2463	S	-	s	s	s	s	S	s	s	s	s	s	s	S	-	-	-	-	-	-	c.1.10	*
JW2525	-	-	-	-	-	r	R	-	-	s	s	R	r	s	-	-	-	-	-	-	c.2.1		*
JW2665	r	-	-	-	-	-	s	-	-	-	-	-	-	-	-	-	-	-	-	-	c.108.1
JW2732	-	-	-	-	-	r	-	-	-	-	-	-	-	-	-	-	-	-	-	-	c.26.2
JW2802	S	-	r	-	S	s	-	-	-	-	s	s	-	-	-	-	-	-	-	-	c.1.7	*
JW2883	-	-	-	-	-	-	-	-	-	-	-	-	-	-	-	r	-	-	-	-	a.4.5
JW2909	-	-	-	-	-	-	-	-	-	-	-	-	-	-	-	-	-	-	-	-	d.130.1
JW2970	S	s	r	-	R	-	s	-	-	-	s	r	-	s	-	-	-	-	-	-	c.1.7	*	*
JW3063	s	-	-	-	-	-	s	-	-	-	s	-	-	-	-	-	-	-	-	-	c.1.9
JW3194	S	s	r	s	-	-	s	-	s	-	s	r	s	-	s	-	-	-	-	-	c.1.10	*
JW3228	S	s	r	r	S	S	-	-	R	-	s	r	-	-	-	-	-	-	-	-	c.1.4	*	*
JW3396	-	-	-	-	-	r	-	-	-	-	-	-	-	-	-	-	-	-	-	-	d.81.1_c.2.1
JW3419	r	-	-	-	-	-	-	-	-	-	-	-	-	-	-	-	-	-	-	-	c.37.1
JW3428	r	-	-	-	-	-	-	-	-	-	R	-	-	-	-	-	-	-	-	-	c.37.1		*
JW3537	s	s	r	-	S	-	-	-	r	-	-	-	-	-	-	-	-	-	-	-	c.1.15	*
JW3580	s	s	r	s	s	-	S	-	-	-	s	r	s	-	-	-	-	-	-	-	c.1.4	*
JW3785	r	-	-	-	-	r	-	-	-	-	S	r	-	-	-	-	-	-	-	-	c.108.1	*
JW3823	-	-	-	-	-	-	-	-	-	-	-	-	-	-	-	-	-	-	-	-	c.55.2_d.127.1
JW3913	r	-	r	-	s	s	r	-	-	-	s	r	-	-	r	-	-	-	-	-	c.1.23
JW3929	-	-	-	-	-	-	-	-	-	-	-	-	-	-	-	-	-	-	-	-	d.58.19_c.56.5
JW4115	-	-	-	-	-	R	-	-	-	-	-	-	-	-	-	-	-	-	-	-	c.3.1_d.168.1_a.7.3		*
JW4156	-	-	-	-	-	-	-	-	-	-	-	-	-	-	-	R	r	-	-	-	c.74.1		*
JW4194	-	-	-	-	-	-	-	-	-	-	-	-	-	-	-	R	r	R	r	-	d.283.1		*
JW4265	r	s	s	r	r	R	-	-	s	s	r	-	-	-	-	-	-	-	-	-	c.1.2		*
JW4341	r	S	-	-	-	-	-	-	-	-	-	-	-	-	s	-	-	-	-	-	c.1.9	*
JW4345	-	-	-	-	-	r	-	-	r	-	-	-	-	-	-	-	-	-	-	-	c.27.1_d.41.3_a.46.2
JW5109	s	S	r	s	s	-	s	s	-	s	s	r	s	s	-	-	-	-	-	-	c.1.10	*
JW5343	s	s	s	s	R	-	R	s	-	-	s	s	-	-	-	-	-	-	-	-	c.1.10		*
JW5375	-	-	-	-	-	-	-	-	-	-	-	-	-	-	-	R	r	-	-	-	d.307.1_e.18.1		*
JW5547	-	-	-	-	-	-	-	-	-	-	-	-	-	-	-	-	-	r	-	-	----
JW5578	-	-	-	-	-	-	-	-	-	-	-	-	-	-	-	S	s	-	-	-	c.95.1	*
JW5775	s	s	r	s	-	s	S	s	s	r	s	s	s	s	r	-	-	-	-	-	c.1.10	*
JW5819	s	r	-	-	-	s	-	-	r	-	-	r	s	-	-	-	-	-	-	-	c.2.1

## Sheet: Table S6
Table S6: KDTs used in the RW+RR predictor
KDT	MICAN mode	JW1*	Protein	UniProt	Method	PDB	SCCS1*	regions**	Description	JW2*	SCCS2*
5	RW	759	8-amino-7-oxononanoate synthase	P12998	X-ray	2g6wA	c.67.1	98-102, 106-121, 123-129, 131-151, 155-160	2 layers, 2a/3b; parallel b-sheet	3194	c.1.10
6	RR	3913	5,10-methylenetetrahydrofolate reductase	P0AEZ1	X-ray	1zrqA	c.1.23	139-145, 171-177, 185-200, 202-208, 223-228	2 layers, 1a/4b; parallel b-sheet	4156	c.74.1
7	RR	1872	Protein-glutamate methylesterase/ protein-glutamine glutaminase	P07330	Model	3t8yA	c.23.1	29-35, 68-74, 78-83, 95-105	2 layers, 1a/3b; anti-parallel b-sheet	3823	c.55.2
8	RR	2802	Protein tas	P0A9T4	X-ray	1lqaA	c.1.7	284-296, 303-308, 314-323, 366-375, 377-386	2 layers, 2a/3b; mixed b-sheet	5578	c.95.1
9	RW	854	Low specificity L-threonine aldolase	P75823	Model	2fm1A	c.67.1	57-70, 74-80, 98-104, 129-137, 161-167, 189-193	2 layers, 1a/5b; parallel b-sheet	4115	c.3.1
*Template was defined by the common substructure of JW1 and JW2. Their SCCSs are denoted in the SCCS 1 and 2 columns. ** Red numbers: positions of a helices.

## Sheet: Table S7
Table S7: List of primers
Gene	Position	Primer Sequence
vector	to 5' UTR	CATATGTATATCTCCTTACCTGCAGGCATGCAAGC
	to 3' UTR	GGATCCTACCCATACGACGTCCCAGACTACGC
rumB	Fw	GGAGATATACATATGCAGTGCGCACTTTACGACGC
	Rv	GTATGGGTAGGATCCTTGCTTCACCAGCAGCGTC
bglB	Fw	GGAGATATACATATGAAAGCATTTCCAGAAACATTTCTTTG
	Rv	GTATGGGTAGGATCCAGGTGCTTTAATGG
bioC	Fw	GGAGATATACATATGGCAACGGTTAATAAACAAGC
	Rv	GTATGGGTAGGATCCCTCACGAGCAATCACTCCCA
ubiX	Fw	GGAGATATACATATGAAACGACTCATTGTAGGCATCAG
	Rv	GTATGGGTAGGATCCTGCGCCCTGCCAGC
nrdE	Fw	GGAGATATACATTTGGCAACGACAACCGCAGAATG
	Rv	GTATGGGTAGGATCCAAGTGCACAGGAGACGCAGC
csdA	Fw	GGAGATATACATATGAACGTTTTTAATCCCGCGC
	Rv	GTATGGGTAGGATCCATCCACCAATAATTCCAGCG
yhjB	Fw	GGAGATATACATATGCAAATAGTCATGTTTGACAG
	Rv	GTATGGGTAGGATCCGGAGGAGATATTTAACATCA
idnR	Fw	GGAGATATACATATGCGCAATCACAGAATTTCTTTACAGG
	Rv	GTATGGGTAGGATCCAAGCGTGTTGCCGTG
yqeH	Fw	GGAGATATACATATGGGGCTTTGTAGTCGTTATAAAAG
	Rv	GTATGGGTAGGATCCATGTTGGACCGAATGTGAAC
gcl	Fw	GGAGATATACATATGGCAAAAATGAGAGCCGTTG
	Rv	GTATGGGTAGGATCCTTCATAGTGCATGAAGCAGG
uvrB	Fw	GGAGATATACATATGAGTAAACCGTTCAAACTGAA
	Rv	GTATGGGTAGGATCCCGATGCCGCGATAAACAGC
ydcW	Fw	GGAGATATACATATGCAACATAAGTTACTGATTAACGGAG
	Rv	GTATGGGTAGGATCCATGTTTAACCATGACGTG
ascB	Fw	GGAGATATACATATGTCAGTATTTCCAGAAAGTTTTTTATG
	Rv	GTATGGGTAGGATCCCTCTAAATCTTCCCCATTAC
ycdM	Fw	GGAGATATACATATGCAGGATGCAGCGCCCCGTCT
	Rv	GTATGGGTAGGATCCTGCCACCTCCTGAGTCAGCG
hemA	Fw	GGAGATATACATATGACCCTTTTAGCACTCGGTATCAACC
	Rv	GTATGGGTAGGATCCCTCCAGCCCGAGGCTGTCGCGCAG
malI	Fw	GGAGATATACATATGGCTACCGCCAAAAAAATAAC
	Rv	GTATGGGTAGGATCCTTTCGCTGCAATGAGCCGGG
thiC	Fw	GGAGATATACATATGTCTGCAACAAAACTGACCCG
	Rv	GTATGGGTAGGATCCCGCTTCCTCCTTACGCAGG
ydeM	Fw	GGAGATATACATATGCACGTTACAGCCAAGCCC
	Rv	GTATGGGTAGGATCCATTATTCTCCATTTGTTTTGCAAC
hyuA	Fw	GGAGATATACATATGCGCGTATTGATCAAAAACGGC
	Rv	GTATGGGTAGGATCCGAGCACGGGAGGGAC
yliK	Fw	GGAGATATACATATGTCTAACGTGCAGGAGTGGC
	Rv	GTATGGGTAGGATCCATCATGATGCTGGCTTATC
ebgA	Fw	GGAGATATACATATGAATCGCTGGGAAAACATTCAGCTC
	Rv	GTATGGGTAGGATCCTTGCTTATTCTCGCTGTGC

## Sheet: Table S8
Tabls S8: Performace of new single KDT
KDT	TP	newTP(RW)	newTP(RW, RWRR)	JW	FP	Description	MCC	MCC(RW)
newKDT1	4	3	1	5819	0	3 layers, 2a/4b/1a; parallele beta-sheet	0.184	0.652
newKDT2	8	2	1	3063	1	2 layers, 2a/2b; parallele b-sheet	0.228	0.641
This table presents only the KDTs identifying positives that the RW and the RW+RR predictors could not detect. We selected the KDTwith one or no false positive.
newTP(RW): number of true positive that the RW predictor could not detect
newTP(RW, RWRR): number of true positives that the RW and the RW+RR predictors could not detect
JW: ID of newTP(RW, RWRR)
MCC: MCC of single KDT
MCC(RW): MCC of the RW predictor plus the single KDT
